# Supplementary material for: Identification of the core genes in Randall’s plaque of kidney stone and immune infiltration with WGCNA network
Source: Front Genet. 2023 Feb 1;14:1048919. doi: 10.3389/fgene.2023.1048919 (PMC9931196; doi:10.3389/fgene.2023.1048919)
Supplement: Supplementary file 1 [file Table2.XLSX]

## Sheet: Sheet1
Hub Genes	Organ/Tissue	log2(Score)	Score
LUM	Uterus	11.1586	2286
COL1A1	Smooth Muscle	9.71768	842
COL1A1	Cardiac Myocytes	9.54003	744.45
COL1A2	Smooth Muscle	14.1373	18019.3
COL1A2	Adipocyte	13.6048	12458
COL1A2	Cardiac Myocytes	13.5548	12033.6
COL3A1	Uterus	11.3732	2652.65
COL3A1	Smooth Muscle	11.2952	2513.05
COL5A1	Smooth Muscle	8.00591	257.05
DCN	Adipocyte	12.5591	6034.7
FBN1	Smooth Muscle	9.93914	981.7
FN1	Placenta	10.0688	1074.05
MYH11	Uterus	9.24246	605.7
P4HA2	Smooth Muscle	9.49175	719.95
1.BioGPS illustration are based on log2(Score)
2.Gene expression Score are based on BioGPS database-GeneAtlas U133A, gcrma
