# Supplementary material for: Identification of the core genes in Randall’s plaque of kidney stone and immune infiltration with WGCNA network
Source: Front Genet. 2023 Feb 1;14:1048919. doi: 10.3389/fgene.2023.1048919 (PMC9931196; doi:10.3389/fgene.2023.1048919)
Supplement: Supplementary file 2 [file Table3.XLSX]

## Sheet: Sheet1
genes	GSM3302157	GSM3302158	GSM3302162	GSM3302159	GSM3302160	GSM3302161
AC116565.1	2.3443918	2.323176	2.3249614	2.3226244	2.322125	2.3325894
AL590326.1	10.378838	10.9997425	10.68558	11.550729	10.718254	9.972879
KCNIP3	9.039806	10.754754	10.147477	9.453469	9.070859	8.04391
CAMK1G	7.675222	5.8975735	6.7823005	6.7894716	6.728432	6.7021937
AL034550.3	6.637709	4.08589	5.6572757	8.5528	7.6994605	6.058256
TCFL5	10.560661	10.439667	10.413859	10.183825	10.489157	10.698256
PRR29	6.0038333	5.382738	5.3624854	4.810106	5.0057697	5.358163
POM121	8.539292	8.124474	8.310496	8.553992	8.30333	8.383324
POM121C	9.82487	9.621301	9.752523	10.171073	9.96709	9.992173
RALGAPA1	10.804851	10.581842	10.670938	10.4400425	10.405958	10.335971
CCL27	7.098711	6.9087553	7.015319	6.523358	7.205537	7.8464475
TMEM98	9.560905	9.484781	9.4959955	8.44846	8.626599	8.909835
SLC35F2	6.6621494	6.7564187	6.9438057	6.600359	6.66535	7.4598246
AL391650.1	9.79641	9.984074	9.798803	10.00957	9.82418	9.805334
RGPD5	10.888283	10.522817	10.547477	11.455316	11.075249	10.519588
PMS2P4	11.319838	11.604668	11.302894	11.657162	11.405803	11.076952
DPH7	5.953326	6.6431923	6.2091913	6.9524736	6.2936397	5.880457
GYPB	2.3443918	5.3371663	4.6478057	2.3226244	3.0372999	3.959243
PRKCA	11.395051	10.57479	11.034985	12.244833	11.836105	11.606292
ADGRG4	3.9209342	5.257469	4.540297	4.254159	5.0047197	5.7088146
NBPF6	2.3443918	2.323176	2.3249614	2.3226244	2.8339922	3.6994805
KIAA2012	8.383578	8.959116	8.528539	8.792867	8.423531	8.24412
SPIC	2.3443918	2.323176	2.3249614	2.3226244	2.322125	2.3325894
SERINC4	2.3443918	2.323176	2.3249614	2.421887	2.322125	2.9185758
LINC00671	6.887771	11.461101	10.451604	7.16155	7.9545565	8.420153
EME2	9.755765	9.248083	9.633426	9.09078	9.189071	9.287196
MUCL3	8.147778	6.851988	7.252547	7.100354	8.547235	9.4112215
RGPD3	11.244474	10.861101	11.019239	11.761278	11.508468	11.357748
CXADR	9.359353	8.215276	8.546314	9.360744	9.269939	8.984512
FOXP4	6.848702	7.1348667	6.902011	6.9213524	6.898197	7.0015135
AP000769.1	5.804325	4.9310656	5.513096	5.4077797	5.2324586	5.348674
STON1	7.082353	7.2374525	7.0484586	5.0274725	6.0379524	6.714864
ZNF826P	10.723075	10.484152	10.51162	10.96142	10.779621	10.552737
AL033381.1	2.3443918	2.323176	2.3249614	2.3226244	2.322125	2.3325894
CLEC18C	8.220457	10.667688	9.890886	7.3921022	8.953884	9.865185
ZWINT	6.2846236	6.311216	6.147567	5.7998567	5.931096	6.6384993
TMEM78	2.3443918	2.323176	2.3249614	2.3226244	2.322125	2.3325894
SHLD2P3	10.893196	11.429504	11.207903	11.075249	11.099689	11.171792
PPM1N	9.173184	9.221432	9.183365	9.142826	9.051106	9.055426
S100A7A	2.3443918	5.2309775	4.6162496	2.3226244	9.204439	10.29836
PTPN20	8.853909	8.641212	8.932101	8.5996895	8.478494	8.7094
GOLGA8Q	5.023285	4.8172083	5.0030227	4.7988358	4.5294013	5.021338
SREBF2-AS1	5.7028418	5.9852257	5.675688	6.2435875	5.290642	5.5980425
AP005901.1	5.8730054	4.6232123	5.114681	5.4626384	5.777144	6.5645156
DMRTC1B	6.102331	6.121465	6.1886497	5.9251027	6.080016	6.0807433
ZNF233	9.559869	9.789686	9.56896	10.087942	9.929796	9.842254
AC005520.1	11.1322975	11.322996	11.142288	11.04141	10.998983	11.199174
LINC02610	7.9263954	7.375224	7.6036124	7.179769	7.2465444	7.315384
AC245041.2	8.799045	6.9825253	8.035572	8.215581	8.340761	8.2632065
NAA38	11.73784	11.274338	11.367342	11.586139	11.625336	11.673639
AL365205.1	12.734926	12.282281	12.584665	12.635641	12.435723	12.249466
NOP9	7.0849786	7.66187	7.4437585	7.2116246	7.1453147	7.1378016
FAM90A27P	4.9627557	5.5029383	4.8532853	5.2909293	5.3784666	5.675299
SNRPB	9.526889	9.376658	9.460271	9.310446	9.436035	9.502553
AC010969.1	2.3443918	2.323176	2.3249614	2.3226244	2.322125	2.3325894
CCDC144A	5.3209686	7.1557117	6.5760856	5.443085	6.4368935	6.9703045
AC005614.2	11.573035	10.788428	11.160501	11.073127	11.410729	11.657162
RAP1B	12.761293	12.702736	12.682131	13.151853	12.98679	12.767441
AC008132.1	7.8849797	8.522339	8.332328	9.039249	8.305281	7.534354
FAM230E	2.3443918	2.323176	2.3249614	2.3226244	2.322125	2.3325894
VDAC2	12.605251	12.989134	12.795285	12.462206	12.610263	12.864279
STX2	11.7124405	11.38604	11.526085	11.168597	11.254628	11.478186
SULT1A4	11.324608	11.811051	11.596944	11.073528	11.202897	11.542951
AC124312.1	15.654291	15.303183	15.421761	15.459021	15.382994	15.38498
KIR2DL4	4.687074	5.105195	4.5245557	4.456418	4.3042064	4.6710186
XAGE5	2.3443918	2.323176	2.3249614	2.3226244	2.6301537	2.9003787
AC104699.1	5.601425	4.68203	5.176218	5.224617	6.5719795	7.2911663
LAT	10.319823	10.87905	10.592918	10.286386	10.347128	10.258011
STK26	8.999531	7.58146	8.434317	8.44505	8.060266	7.042722
ZNF736	5.8103433	6.110621	5.744696	6.230533	5.702417	5.1781354
ARL6IP4	14.09987	14.188282	14.0543585	13.693842	13.803982	13.99579
AC090616.2	7.78952	8.208652	7.8353624	7.5428343	8.019148	8.474404
AC006030.1	5.154106	5.5213995	5.1564207	5.4483185	5.2637095	5.0800595
NPSR1-AS1	3.6774268	6.573561	5.823577	3.8492236	4.1350446	4.3244314
NEMF	16.662003	16.564468	16.571815	16.705275	16.761091	16.747051
RPL37A	17.461044	17.37435	17.509193	17.426802	17.321262	17.37435
STAG3L2	10.043013	10.330004	10.163616	10.284637	10.293632	10.175753
RAMP2-AS1	6.0477014	5.6268225	5.4950266	6.168658	5.547015	5.2251263
ELMO3	6.419595	6.227646	6.533626	6.3923435	6.0478716	6.029357
AL157414.1	3.4016066	3.2586255	2.6673007	2.7726645	2.7942214	3.0340974
BX005214.2	6.507101	6.059858	6.1020584	6.163842	5.854941	5.927353
AL512328.1	5.616433	6.0590286	5.7092686	5.80655	5.512507	5.543589
TMEM242	9.384128	9.321727	9.3221	9.4959955	9.417201	9.615842
HEY2	7.442255	8.476042	7.8683004	8.175678	7.890591	7.5533953
S100A6	17.415398	16.667439	17.21917	17.37435	17.167871	17.069342
S100A7	3.5596833	6.3220935	5.752778	3.4269829	10.371191	11.384792
S100A10	13.530098	12.604835	13.175866	13.526957	13.198195	12.877987
FCGR1B	10.327015	9.508249	9.87781	7.7540035	9.906317	10.809037
NOTCH2NLA	11.643698	11.898926	11.5773	12.232634	12.508438	12.809867
AL355310.2	10.06731	9.911837	9.949228	10.041323	10.0407	10.083025
SLCO4A1	10.7163925	6.9617	9.718415	9.067826	8.698073	8.296973
MIR1-1HG	5.0158134	5.011251	4.6722374	5.319839	4.731192	5.091453
MROH7	7.9659414	9.135688	8.710625	7.3320394	7.921188	8.844276
AURKA	5.7005563	5.4275537	5.380293	4.7823405	4.7386107	5.1582146
ADNP-AS1	12.692692	12.53275	12.698583	12.879233	12.830928	12.727296
DIPK1B	6.6221395	7.396566	7.072247	6.4330015	6.6844044	7.064841
NUP62CL	6.9431443	6.410103	6.5438447	7.182982	6.4583607	5.920395
P3H1	6.9472346	6.767677	6.8855615	6.3800187	6.323022	6.3545046
LINC00951	2.3443918	2.323176	2.3249614	3.036534	2.329712	2.6824465
AC068389.2	10.3057575	10.096064	10.27874	10.364464	10.279957	10.67162
ADGRB2	5.0180197	5.7428	5.4110737	5.0427804	5.3176317	5.7712073
CDKN1A	8.142054	6.6816897	7.5789323	8.312107	7.9357395	7.510459
GRIK4	5.048465	6.817765	5.085967	4.9876943	4.9595838	5.199849
PPT2	9.253438	8.471399	8.945491	8.688174	8.467396	8.507248
MFSD14C	11.177159	11.175989	11.184189	11.185114	10.99015	10.802246
AC239585.1	2.3443918	2.3855536	2.8663616	2.886248	2.598485	3.2814975
CSNK2B	12.277862	12.322184	12.30112	11.988634	11.978626	12.048208
TEX30	9.73434	9.571071	9.563435	9.25423	9.402325	9.547054
GTF2H4	10.07843	9.99237	9.999937	9.812059	9.853256	9.827787
PRAF2	10.682168	10.780249	10.6555805	10.43692	10.531043	10.618745
AL390198.1	10.125042	10.0519705	9.995077	9.944248	10.076062	9.936309
KIAA2013	8.660648	8.689224	8.784094	8.668457	8.6062355	8.613233
SSX6P	5.38634	5.279894	5.301979	5.43259	5.8503294	6.631798
CBWD3	12.765285	12.598151	12.698268	12.661135	12.474392	12.676796
CBWD1	12.1129	12.418206	12.171517	12.068275	12.04792	12.248522
CFAP74	10.112441	10.123528	10.053268	9.981698	10.285426	10.287028
AC005697.2	7.2478065	7.385453	7.0441604	7.7750444	7.3946514	7.273978
TMEM230	11.335733	11.627402	11.488208	11.516697	11.315783	11.082988
LY86	8.705233	9.093021	8.916267	6.350815	7.9585185	9.066693
TMEM265	9.047396	7.9337544	8.4422035	8.260115	8.172535	8.189092
SERPINB6	13.378739	12.864742	13.019925	13.123392	12.979954	12.846442
B3GALT5-AS1	8.972825	6.5661917	8.100066	9.783585	9.192481	8.085754
IGF2	7.578063	4.9885025	6.5803666	8.378357	7.564541	5.087547
NUTM2A	5.0942593	5.5905094	5.4927654	5.649508	5.3720965	5.1236205
NUTM2D	4.0713315	3.8032963	3.0404234	4.084223	4.13002	3.7211866
DAZ1	5.007289	3.8458953	4.4697046	5.519686	4.8094764	3.979307
AL645929.1	10.84131	11.876757	11.410338	11.571594	11.933298	12.141402
AL662844.4	7.584304	6.9502573	7.142556	6.9812646	7.2732778	7.5476904
CCDC154	6.7704964	6.0651107	6.4590387	6.419595	6.469985	6.7150035
CYP2D6	9.164673	9.588656	9.180875	9.970048	9.159291	8.834546
Z97192.1	2.3443918	2.323176	2.3249614	2.3226244	2.322125	2.3325894
ZSCAN1	6.3060207	6.494539	6.4330015	6.105962	6.3196297	6.4573555
RPS9	13.747166	13.984936	13.878144	13.811562	13.890539	13.878144
ADGRA1	7.2959385	6.3968296	6.7794824	6.9581738	6.6568556	6.6727333
BBS5	5.696252	5.984294	6.060914	7.211862	6.578105	5.921406
MYNN	10.365257	10.221935	10.296623	10.659732	10.63908	10.76093
SMIM8	11.215611	11.449337	11.246826	10.676256	10.970088	11.233723
CCDC74B	8.997748	9.139592	8.91757	9.723127	9.275565	8.902856
AC022215.2	7.2593737	5.503039	6.4393644	6.7962327	6.5352287	5.426041
Z97192.2	3.3670511	3.257779	3.6107912	2.7001476	2.7620087	2.3325894
AC008105.1	4.9546347	4.1051435	4.6084924	4.0161924	4.4561515	4.090068
AP002748.5	4.1083994	3.7651434	4.2335663	3.65237	3.3942423	3.0129132
LVRN	2.8200827	2.452366	3.936409	4.583712	2.4499876	3.3722682
SLC5A10	5.531332	9.19935	8.339344	5.4401875	5.7210574	5.786479
TRIM16L	6.5637946	6.3085585	6.372992	7.0437016	6.755292	6.5362625
RPL7	16.309778	16.464447	16.440945	16.317474	16.4367	16.4367
AL138749.1	2.3443918	2.323176	2.3249614	2.3226244	2.322125	2.3325894
UBE2D2	12.381407	12.5529	12.489172	12.554304	12.451279	12.389572
MS4A4E	10.338789	10.9408245	10.674915	7.348777	9.985436	10.778275
ADAM5	2.3443918	2.323176	2.3249614	2.3226244	2.322125	2.3325894
FAM86FP	6.343051	6.2680373	6.1545935	6.3384185	6.2065945	5.9878798
SLC7A7	14.621121	14.539557	14.56124	15.0806265	15.115209	15.149737
ZNF705G	4.534179	4.2332673	4.0954776	5.1725574	4.5665884	4.7687635
PI4KAP1	12.275739	11.797758	11.969579	11.587211	11.981829	12.2722435
AP003306.2	13.746286	13.829914	13.724369	13.984144	14.024812	14.07989
LTC4S	7.5787296	9.120517	8.609322	7.557229	7.39795	7.4338727
APOBEC3A	9.419256	8.961254	9.200472	9.606582	10.21887	10.726892
AC009480.1	4.084223	4.2037444	3.6419218	2.411399	2.7682054	2.7903202
DDT	12.204858	12.565407	12.451279	12.072397	12.241423	12.259045
LINC01635	2.3443918	4.6895623	3.3912828	4.444797	2.322125	2.3325894
GGTLC5P	6.0658474	7.197807	6.6066484	5.6340547	5.546562	5.0006723
GGTLC3	9.957223	11.207903	10.672327	11.78317	10.529296	9.09078
NT5C3A	11.421512	11.13602	11.2452545	11.475041	11.489164	11.544235
SULT6B1	6.775259	6.724147	6.62047	6.7387896	6.4326525	6.3143272
UMAD1	8.729261	8.635659	8.676741	8.613	8.778614	8.994465
OR4E2	2.3443918	2.323176	2.3249614	2.3226244	2.322125	2.3325894
RBM14-RBM4	9.326052	8.877516	9.057277	9.233347	8.954533	8.810222
PTGES3L-AARSD1	5.9802566	5.827196	5.844982	5.3491716	5.4056287	5.719025
RABL2A	7.690897	7.869706	7.7254305	8.1684675	7.9862204	7.6495094
LINC01119	9.336338	9.2767105	9.357991	9.361712	9.492176	9.744138
CBX3	13.305839	13.106672	13.221747	13.298862	13.293185	13.373744
AC105271.1	4.4346294	4.958955	4.6605864	3.3036435	3.9442637	3.7287953
AP001610.2	2.3443918	2.323176	2.3249614	3.6792269	4.161917	2.571929
AC013472.2	6.1643605	6.3626537	6.1844087	5.991764	5.764136	5.8869143
GATD3B	6.15232	5.94747	6.0948215	5.879339	6.0316553	6.3980803
LIMS1-AS1	3.71713	3.5597935	3.6961758	2.9711506	3.6763856	4.120143
ANKRD20A4	9.686882	11.022963	10.476235	10.893196	10.777418	10.72472
AP001273.1	10.447048	9.823386	10.191798	9.784624	10.116618	10.605194
AC003092.2	2.3443918	2.323176	2.3249614	2.3226244	3.0253894	2.3325894
AL354726.1	2.3443918	2.323176	2.3249614	2.3226244	2.322125	2.3325894
LINC00114	7.1239977	7.134651	7.0362444	6.8332763	6.7288895	7.0701637
AL772337.2	4.675973	4.8187037	4.5406322	4.549692	5.281632	5.7237616
GAS5	13.315821	13.132972	13.209703	13.118836	13.17501	13.258001
AL022724.2	2.3443918	2.323176	2.4881299	2.3226244	2.322125	2.3325894
AC093642.1	4.999798	4.6393743	4.9077215	4.6307797	4.2093925	3.8432202
AF015720.1	2.3443918	2.323176	2.3249614	2.3605933	2.322125	2.6149147
AC012451.1	5.5759797	5.402626	5.358358	5.535407	5.45265	5.335597
AL357079.1	5.8829074	4.788498	5.1079316	6.1965694	5.7957025	5.7816005
AL157392.1	2.3443918	2.323176	2.3249614	2.3821287	2.322125	3.906331
AC118282.1	5.109447	4.7812285	5.0427804	5.1492615	4.743755	5.060055
AL136531.1	6.222314	6.2161336	6.328	6.0552287	5.9257345	5.7678413
LINC00659	8.136997	9.254073	8.686464	7.9400926	8.105348	8.379548
AL031676.1	2.3443918	2.3724709	4.60963	2.3226244	2.322125	2.3325894
AC114763.2	2.3443918	2.323176	2.3249614	2.3226244	2.322125	2.3325894
FGF7P3	10.673415	11.058242	10.699862	10.718007	10.7220955	10.735377
AL121672.2	5.7617245	6.1821203	6.0589275	6.495779	6.230372	5.925644
LINC00388	2.3443918	2.323176	2.3249614	2.3226244	2.322125	2.3325894
LINC00427	3.4926925	2.750824	2.473836	2.3226244	2.8401327	2.66226
LINC00665	9.111032	9.08024	9.012526	8.831519	8.853909	8.903771
ZNF25-DT	2.3443918	2.323176	2.3249614	2.3226244	2.322125	2.3325894
AC009468.1	2.702597	2.6033442	2.3249614	2.3226244	2.322125	2.694744
AC099560.1	5.1104946	4.638265	4.0833983	4.1834235	4.141856	4.094768
BTBD9-AS1	2.3443918	2.5422626	2.3249614	2.3226244	2.3426995	2.3325894
AL117381.1	3.4116807	4.597886	4.135677	4.536002	4.213361	4.1102858
AL135923.1	3.169637	3.2060726	2.3249614	2.7370849	2.9223113	3.1511202
AC069280.1	5.4995136	5.437586	5.2488365	6.0124435	5.8857303	5.827281
AC009505.1	12.153072	12.246719	12.177505	12.138022	12.039442	12.16262
LINC02613	4.55651	5.427331	5.343751	4.8365693	4.7356625	5.089353
AL109935.1	6.0125713	6.9076266	5.8501987	5.8802605	6.15738	6.2767763
AL162394.1	2.3443918	2.323176	2.3249614	2.3226244	2.7258608	2.3325894
AC093382.1	5.7359433	4.665169	5.710552	5.549786	5.38039	5.413246
ARHGAP15	4.905879	5.787682	5.564102	5.0096326	4.877638	4.855751
LINC02639	4.225535	4.3275757	4.1702943	3.5032246	4.1375666	4.7821107
SNAP47-AS1	8.461506	8.332724	8.604221	8.60553	8.926506	8.892862
LNCARSR	5.361487	5.718174	5.662517	5.7005563	5.4516687	5.4696827
IQCA1-AS1	4.970683	5.25583	4.716991	4.209313	3.519526	3.9473166
AC093117.1	2.3443918	2.323176	2.3249614	2.3226244	2.322125	2.3325894
AL133343.2	6.696725	6.7581196	7.348415	6.6917243	6.4812465	6.303396
AC009228.1	7.0693426	6.782498	7.0125136	6.10991	6.6286798	7.1006627
LINC02669	4.922652	4.9056945	4.42609	4.924151	4.659544	4.396956
AL359764.2	3.7949457	5.3377895	4.9341617	2.3226244	3.10332	2.3325894
AC018685.2	4.3345566	4.5223308	4.247559	4.5750914	4.3144975	3.4440045
AC096559.1	5.2321577	5.332121	5.0784597	5.0111113	5.5117183	6.387589
AL512622.1	2.3443918	2.323176	2.4140043	2.3226244	2.322125	2.3325894
AC003985.1	2.3443918	2.323176	2.3249614	2.3490748	2.322125	2.3325894
MSMP	6.983759	6.403827	6.7005005	7.007885	6.7056656	6.678845
LINC00362	4.177795	3.7761278	4.3748045	3.8565617	3.3422816	3.717589
MELTF	10.699862	10.335971	10.439148	10.503262	10.215599	10.359368
AL592430.1	7.054345	7.28799	7.0274816	7.5060644	7.123124	6.6337934
MTLN	3.6603985	2.5544822	3.146635	2.756761	4.06528	2.6355333
BX284656.2	4.6809287	2.323176	2.3249614	2.7307622	2.322125	2.3325894
AL391869.1	3.6118832	3.184919	3.5477312	2.9685564	4.3883495	4.4128666
AL136988.1	2.7529042	2.769565	3.5277178	3.066247	3.215793	3.6135828
PTRH1	10.981799	11.1322975	11.09376	10.728748	10.826256	10.855366
PLCL2-AS1	8.292973	7.7948995	8.177619	8.27802	8.200104	8.484481
LINC00159	3.8917005	4.0814548	4.097194	3.5223033	3.7537746	4.3553615
AL161725.1	4.3460355	5.067663	4.4408393	5.578947	4.836097	4.340954
AP001468.1	5.1365166	5.5179563	5.5337315	5.6120205	5.3047037	5.0474067
AC243547.1	4.892208	5.1675653	4.993428	5.4139457	5.113076	4.9397182
AC246785.3	9.72672	9.063236	9.326497	9.972879	9.691059	9.40993
AC016876.1	6.952089	7.294916	7.113213	6.5855417	6.610117	6.485082
AL138831.2	4.6307797	6.438065	5.800713	7.4226885	7.0771666	6.7934904
AC007179.1	8.254974	6.644615	7.640944	8.166179	7.7198195	7.989577
AL450468.1	2.3443918	2.323176	2.3249614	2.3226244	2.322125	2.3325894
AC004988.1	3.5288334	2.323176	2.6047275	2.3226244	3.6067934	4.1550484
AC012506.3	2.3443918	2.323176	2.3249614	2.3226244	2.322125	2.3325894
AC096536.2	4.398124	4.245103	4.1217556	5.1411514	4.6229587	4.1254916
LINC01888	2.3443918	2.323176	2.3249614	2.3226244	2.322125	2.3325894
AC073254.1	5.483566	4.940637	4.746527	4.670113	4.8525476	5.29644
AL731684.1	6.478882	6.300529	6.480696	6.4604545	6.482949	6.42873
SNHG26	4.972245	5.1170397	5.1249895	5.7742934	5.2541046	4.6395245
AC108058.1	2.8656936	2.323176	2.3249614	2.3226244	2.322125	2.3325894
AP006285.1	3.5882483	4.0778236	3.9986687	3.6556518	3.936409	3.208683
NDUFA6-DT	6.626332	7.167632	6.8123026	7.0624733	6.768749	6.6114254
AC093734.1	4.7789183	3.8739476	4.37464	4.3109202	4.634129	4.7689185
FAM151A	6.737501	6.707047	6.6729074	6.486203	6.527548	6.7379236
LINC01440	8.16215	8.267793	8.269155	8.144323	8.342779	8.847763
AL162731.1	5.198815	5.20045	5.0688205	4.691803	4.4131756	4.7906666
AC007040.1	6.379336	6.3942695	6.4639525	6.223046	6.066553	6.2385945
PDCL3	10.894105	10.677419	10.738138	10.72094	10.874427	11.004705
FAR2P4	6.544133	6.4346633	6.360943	6.624921	6.6625786	6.492534
LARGE-AS1	6.125138	6.0261335	6.2203207	6.235395	6.4837313	6.8092356
TMOD4	3.045655	3.8171375	3.3163266	3.441806	4.1895685	3.6044476
AC092810.3	3.2944026	3.1578424	2.3249614	3.2691545	2.9064069	3.0606976
AL391119.1	4.184837	4.23212	4.3156147	3.8842583	4.281682	4.9137707
AL133268.2	6.309211	6.4997735	6.1692543	6.408592	6.056038	5.330429
RPL23AP7	11.648846	11.662583	11.636222	11.4633665	11.480286	11.647389
TNFRSF14-AS1	7.5983744	7.291625	7.3110323	7.139425	7.250387	7.478752
AC234771.1	7.5132203	7.379989	7.5004864	7.416054	7.4906273	7.5681353
AL672291.1	2.873642	2.783307	2.67317	2.7517834	3.1933458	2.9221263
AL353611.1	8.503316	8.6292095	8.570647	8.592217	8.351485	8.383578
LINC02668	5.588885	5.8153257	5.071126	5.560142	5.5496407	5.4761467
MED4-AS1	12.825996	12.855818	12.762869	13.148338	13.003259	12.840775
AL589987.2	2.3443918	2.323176	2.3249614	2.3226244	2.322125	2.3325894
ARPC4	8.974645	8.881391	8.788128	9.3221	9.05532	8.549563
RORB-AS1	2.3443918	2.323176	2.3249614	2.3226244	2.322125	2.3325894
AL355304.1	3.871365	4.2240467	4.0146236	4.7270865	4.431919	3.059132
GRIFIN	2.7541897	2.8175304	3.2488823	3.1529124	2.322125	3.5155234
AC105275.1	2.3443918	3.168958	2.4315078	3.3037362	3.0750124	3.6042342
ZNF23	5.8253655	6.4118595	6.1910458	6.022756	6.2902646	6.420186
NBPF15	12.745394	13.018139	12.925562	13.339079	13.26952	13.138568
BMP8A	10.445068	10.618127	10.538724	10.0923605	10.6737995	11.009863
AL121885.1	2.3443918	2.323176	2.3249614	2.3226244	2.322125	2.3325894
AC005009.2	5.034305	5.979541	5.467199	4.420112	5.056982	5.6182957
NHEJ1	6.704818	6.544925	6.637709	6.386874	6.2970796	6.4246426
AC007405.2	6.596045	6.965775	6.6527376	6.530285	6.3648944	6.4618196
LINC01291	5.2441754	5.5901856	5.2191305	5.0084643	5.4053535	6.216417
AC000123.1	5.085743	4.204647	4.5134635	4.815636	4.82182	5.5877757
AC006455.4	2.7305536	2.843404	2.3249614	3.3406227	3.4157913	2.3325894
LINC01820	5.8578157	5.34707	5.722557	5.413246	5.823908	6.142031
AC099552.2	6.5118012	6.719104	6.3923435	6.7299066	6.4937363	6.383104
MTCH1	12.186205	12.988598	12.546407	12.849544	12.320451	11.853664
AC016716.2	2.3443918	2.323176	2.3249614	2.3226244	2.3548105	2.3325894
LINC00404	2.3443918	2.323176	2.3249614	2.3226244	2.322125	2.3325894
AFG3L1P	11.343479	10.870728	11.059121	11.1019745	11.137514	11.158314
AL021707.3	9.010073	9.086078	8.896549	8.593086	8.564619	8.624516
AP006748.1	2.3443918	2.323176	2.3249614	2.3226244	2.322125	2.3325894
AC073333.1	2.9745605	4.013011	3.3670511	3.8467252	4.399411	4.189162
AL513550.1	6.8924117	7.602594	7.291859	7.623334	7.510459	7.491725
C7orf61	5.630105	4.9565573	5.237303	4.8469305	4.4322023	4.7937727
AC133106.1	3.5584552	2.548617	2.5090933	2.7519197	3.4271863	3.3854172
KCND3-AS1	5.1785502	4.8750763	4.904378	5.9121656	5.1173263	4.9976683
AC007349.1	2.3443918	2.323176	2.3249614	2.3226244	2.322125	2.3325894
LINC02658	2.3443918	2.323176	2.3249614	2.3226244	2.322125	2.3325894
LINC01527	2.3443918	2.323176	2.3249614	2.3226244	2.322125	2.3325894
AL445193.2	2.3443918	2.323176	2.3249614	2.3226244	2.322125	2.3325894
AL158013.1	2.3443918	2.323176	2.3249614	2.3226244	2.322125	2.3325894
LINC01473	10.866492	10.517485	10.687487	10.161864	10.484035	10.759512
DARS-AS1	5.052265	5.321204	5.0548997	5.2434435	5.4363265	5.8085184
AL390038.1	6.7384086	5.838757	6.2190895	6.714864	7.486597	8.035572
AC008758.6	4.0330257	3.2836618	3.5124078	3.964521	4.0400443	2.966541
LINC02665	5.8500214	6.0930243	5.5991526	5.8913994	5.6248097	5.802109
LINC01780	5.090209	6.5421915	6.1863966	5.0652585	6.42439	7.176086
AC011243.1	2.3443918	4.0703177	3.9680095	4.047322	3.1738024	3.499575
AC008154.2	2.3443918	2.323176	2.3249614	2.3226244	2.322125	2.3325894
AP001628.2	2.3443918	2.323176	2.3249614	2.4296522	2.650178	2.3325894
AC006158.3	5.2586923	5.9081984	5.7664604	5.905974	5.5505857	5.621256
AC004837.3	4.307046	3.9280872	4.200329	4.504875	3.9755263	4.2272124
AC005482.1	5.778502	5.457113	5.4299064	5.590003	6.251236	6.766526
LINC01715	4.517526	4.390535	4.553277	4.886726	4.6348343	4.574436
ODF2-AS1	2.695116	2.323176	2.8079066	2.3226244	2.322125	2.3325894
SEPTIN14P21	7.9245205	7.0747967	7.467301	7.541635	8.142208	8.551167
AC015977.2	2.3443918	2.323176	2.3249614	2.3226244	2.322125	2.3325894
Z97192.3	6.232884	6.2214737	6.223621	5.2359776	5.777063	5.894159
LINC01427	4.9411736	4.438552	4.8008337	4.2151885	4.810106	5.5052204
AC243571.1	7.275891	7.941187	7.605332	7.6942916	7.2888994	6.9175825
AL139254.1	2.3443918	2.323176	2.3249614	2.3226244	2.322125	2.3325894
AC008496.2	3.2164893	2.5714538	3.2655096	2.3734705	2.5412717	2.3325894
LINC02679	2.3443918	2.5563092	2.3249614	2.4138198	2.8455272	2.9459853
AC074389.2	6.243069	6.0512733	5.8814383	5.780678	5.8016467	6.208829
PABPC4L	6.0914526	5.4183445	5.801952	5.595373	5.2190275	5.1354537
AL390962.1	4.5962873	3.5477312	4.174035	3.8805995	3.5122466	3.8870625
AC073283.1	3.7042682	3.3904233	3.4908185	3.084667	3.366561	3.6848364
AC004946.2	4.4912663	3.6920903	4.225195	3.2548008	4.576577	4.917473
CHRNB2	7.741414	7.7957172	7.68721	7.900271	7.545952	7.5915647
AL162726.4	4.350212	4.8804126	4.015214	3.8814864	4.0666676	3.7473028
LINC01356	6.5397353	7.5559907	7.139221	4.585851	7.091552	8.096903
AL445123.1	5.328895	5.795268	5.5629263	5.4473376	5.4416637	5.208826
LINC02250	2.3443918	2.323176	2.3249614	2.3226244	2.322125	2.3325894
BX276092.7	4.260423	4.6485577	4.301814	3.5392156	3.9378247	4.3124123
AC093732.1	3.5699015	3.2927823	2.6625557	3.3944151	3.7238162	4.8833427
BX284668.1	10.854866	12.074651	11.631015	13.255345	11.748595	10.351894
AL358394.2	9.377298	9.649446	9.551608	9.454302	9.360917	9.348917
AL121885.2	5.0060673	5.013564	4.6411448	4.8911924	4.8794107	5.2886863
LINC02816	5.436894	4.790785	4.8929887	4.803544	4.483058	4.3871403
AL139240.1	2.3443918	2.323176	2.3249614	2.3226244	2.322125	2.3325894
AC060234.1	5.142368	5.0573416	5.0729184	6.294351	4.8385754	5.075362
AC004906.1	2.3443918	2.323176	2.3249614	2.3226244	2.322125	2.3325894
AC006076.1	4.41722	4.351378	5.1255355	4.4894657	5.533575	6.021432
AL627309.6	9.607279	10.53927	10.336709	12.886144	10.527321	8.8055935
AC093702.1	3.7784884	3.0169575	4.024541	3.8576424	2.4158232	3.3023734
SLC16A12-AS1	4.245528	6.4326525	5.6782475	3.754431	3.619232	4.62154
LINC02828	6.4738817	6.8191957	6.6761913	6.1354814	6.214347	6.5140686
AC233280.1	7.116585	7.1456237	7.0211487	7.1328936	7.078423	7.299107
AL355574.1	6.5661917	6.180054	6.6153445	6.4614563	5.9419365	6.0446863
ZNF624	11.273199	10.655468	10.8717785	11.537324	11.365217	11.466879
FAM245B	4.56371	8.469804	7.7277193	4.84574	5.4761467	6.46426
AC121342.1	4.44549	2.323176	2.3249614	2.3226244	2.322125	2.3325894
AL162151.1	2.3443918	2.323176	2.3249614	2.3226244	2.322125	2.3325894
AC008164.1	3.2072878	3.7460823	3.3503318	3.8056154	2.9186637	2.7722208
SBDSP1	9.742892	9.225999	9.451958	9.473611	9.344103	9.439817
AP001057.1	6.4009666	5.6322656	5.7720804	6.340721	6.5345845	7.0358863
MSH5	6.734791	7.1594586	6.9293547	7.1290793	6.853362	6.632313
CT75	7.431538	6.309801	7.001837	7.1951294	6.8672347	6.95964
AC017116.2	7.9157934	8.738594	8.32649	7.744052	8.043509	8.183902
AC114752.2	5.825542	4.3778324	8.660194	6.7379236	5.8744674	4.975546
AL139246.3	6.0682344	5.865611	5.971955	6.2518015	6.095427	6.3836737
AL136131.2	4.342711	2.7341413	3.1787012	5.159141	3.9895382	2.3325894
NPIPB10P	9.926564	10.039627	9.850453	10.178853	9.911291	9.735199
EMX2OS	7.073434	6.3505034	6.721182	6.38271	6.6600103	7.163558
AL035404.2	5.8184514	5.637717	5.5847445	5.3900185	5.8567567	6.495922
AL031846.1	5.9654455	5.4100356	5.773674	5.383297	6.011155	6.527361
AC007009.1	8.482238	7.4784884	7.902548	8.106044	7.7004495	7.1766014
LINC01694	3.3901145	5.395096	3.6186554	4.271936	4.1801515	3.3530085
AL139246.1	9.377574	10.071818	9.775979	10.229371	9.634003	8.958512
AL391336.1	3.662012	3.0920334	3.387782	3.1779928	3.253833	2.8758576
AL354824.1	6.69158	5.858964	6.1669765	7.159195	7.2574873	7.605806
FRGCA	11.2578335	11.462305	11.474087	11.324608	11.44217	11.505022
AC013436.1	5.711959	6.4577494	5.882299	7.0317383	6.0839214	5.290305
AC104809.1	10.992808	11.928772	11.210589	11.888458	11.057777	10.372169
AC093585.1	3.7187424	4.3484898	4.087927	4.2752967	3.848764	4.304952
BX088651.4	10.839165	11.180961	10.910222	10.946513	10.897117	11.114652
AC006041.1	6.1153297	5.852044	5.9285765	6.495922	6.617332	6.5209627
LINC01739	4.745018	5.034518	5.147271	4.794729	4.8896213	4.573518
MZT2B	11.0380535	10.674205	10.790094	10.163697	10.521866	10.957596
AC078777.1	2.3443918	3.267259	2.8103309	3.0268226	3.5033357	2.654247
BX890604.2	10.0765085	10.292394	10.157052	9.61446	10.1146	10.4254265
AC011747.1	2.3443918	2.323176	2.3249614	2.3226244	2.322125	2.3325894
AC019118.2	2.3443918	2.323176	2.3249614	2.7709405	2.322125	2.7345176
AL138789.1	2.3443918	2.323176	2.3249614	2.3226244	2.322125	2.3325894
AC004160.2	8.397546	8.723136	8.54597	8.447706	8.44846	8.386894
LINC01304	2.70054	3.483325	3.8169644	2.750824	3.1337905	2.5641465
AL162586.1	15.876952	15.85743	15.86712	15.885356	16.011272	16.037436
AP001062.2	3.6005375	3.4480305	3.1836498	4.3027544	3.72863	3.0213459
AL590068.2	2.9443345	2.323176	2.677806	2.840578	3.1969228	2.3325894
AC069213.1	6.611928	6.7461233	6.5815706	6.6598487	6.5452595	6.5943537
LINC01955	6.1051908	5.7303424	5.916751	5.8096066	5.8183455	6.1033907
AC006967.2	3.3966627	2.5830033	3.7565129	3.4516826	2.8982337	3.7327445
AL450469.2	2.3443918	8.289691	7.4901915	2.3226244	2.322125	2.3325894
RNF5	9.883743	9.929155	9.943943	9.695457	9.597941	9.579604
GK	10.641367	12.000399	11.460899	10.31336	10.877905	11.302308
AL021153.1	2.3443918	3.1350813	2.4677513	2.3226244	2.322125	2.3325894
CITED1	2.7569633	2.323176	2.3249614	2.3226244	2.322125	3.5801468
AL357832.1	2.7032585	3.8660998	3.4764943	2.8900766	3.399515	3.3355138
AL512656.1	8.026398	7.4274464	7.7720375	7.9992414	7.843032	8.071246
AC010148.1	5.0025425	5.0313597	5.089353	5.198815	5.137946	5.0726433
AP000281.2	2.3443918	2.323176	2.3249614	2.3226244	2.322125	2.3325894
AC010880.1	3.13897	3.2514067	3.4816623	3.6009865	3.1578424	4.0814548
LINC01731	7.042614	6.4638133	6.603068	6.8003025	6.7876425	6.7672877
AC087499.4	3.4396071	3.4891899	2.47518	3.2643092	2.8117275	3.1887748
AC018832.1	2.3443918	3.483214	2.5855231	2.3226244	2.3305144	2.8629735
AL157832.2	2.3443918	2.323176	2.3249614	2.4625354	2.322125	2.3325894
AC068481.1	4.142927	3.9096963	4.2688375	5.9023523	5.2414513	4.583712
AC079305.1	5.6385703	5.6468706	5.660103	7.165581	6.426581	5.4890475
LINC02532	7.914552	8.636034	8.166797	8.179195	7.9540052	7.6469884
KCNMA1-AS2	5.0336885	6.677405	5.8312516	5.9079237	5.6937737	4.948442
HLA-DMB	9.469339	9.488153	9.351373	9.153255	9.42932	9.5251045
DONSON	13.164508	13.80488	13.514545	12.986254	13.29432	13.643242
SHANK2-AS2	9.147898	9.695457	9.255828	9.474256	9.233799	9.164931
MAGI2-AS3	9.097492	9.69515	9.455261	9.546476	9.236514	8.867298
AL157402.1	4.986401	2.5243251	4.1237903	6.679328	5.783334	3.3353033
AL161640.1	2.3443918	2.323176	2.3249614	2.3226244	2.322125	2.3325894
AL158832.1	2.3443918	2.323176	2.3249614	2.3226244	2.322125	2.3325894
EMC3	11.711059	11.818793	11.704108	11.650035	11.63888	11.782342
AC009478.1	2.3443918	2.323176	2.3249614	2.3226244	2.322125	2.3325894
AL160411.1	2.9725714	3.8752215	2.7485785	2.3820486	2.322125	2.6281295
HSPB1	14.879229	14.529764	14.8488865	14.605339	14.535681	14.424572
NUTM2E	6.852412	6.8629646	6.6956024	6.8884773	7.1835275	7.4144993
WWC3-AS1	17.046997	17.143421	16.983198	17.003494	16.983198	16.966526
RAPGEF4-AS1	10.203891	10.564853	10.284966	10.482097	10.195086	9.946191
AL139397.1	11.286896	11.036139	11.099689	11.541836	11.439651	11.673298
LINC02810	11.718782	12.406868	12.11929	12.101311	11.650694	11.317628
AC073346.1	5.240552	5.759828	5.466247	6.1762986	5.5596952	4.1681314
AP001628.1	4.471667	2.9374042	4.023742	8.591773	4.7221684	4.2487664
AL713851.2	2.3443918	2.323176	2.3249614	2.3226244	2.322125	2.3325894
AL137220.1	4.3493586	4.2746124	4.585945	3.9933927	4.6372595	4.2111034
AC017048.2	2.3443918	2.323176	2.3249614	2.3226244	2.322125	2.3325894
AC005008.2	2.3443918	4.537663	2.3249614	2.3226244	2.322125	2.3325894
SRA1	12.473556	12.60858	12.619809	12.623504	12.440041	12.470142
LINC00459	2.3443918	2.323176	2.3249614	2.5350325	2.868828	2.3325894
GTF2IP20	9.195857	9.563142	9.384762	9.952042	9.816086	9.400223
AC004990.1	10.764988	11.084294	10.841757	11.156895	10.886846	10.636836
AL353795.2	5.730776	6.455866	5.8618965	7.456795	6.8236403	5.9079237
AC105393.2	6.190199	6.222314	6.0675325	5.9970393	6.0960526	5.9130673
AL021707.4	7.5607576	7.8497925	7.603251	7.3257957	7.5345774	7.6591945
AL109659.1	2.3443918	2.323176	2.3249614	2.3226244	2.322125	2.3325894
EGFL8	6.707047	6.728121	6.5864735	6.495389	6.2216	5.9785366
TMEM191C	4.9212265	4.738136	4.4794545	4.629035	4.731004	4.7980247
AC003958.2	6.930729	7.0871634	7.0310283	6.618127	6.7823477	6.955947
AC006055.1	3.7041142	2.9941978	3.115872	4.0969944	4.4255037	4.3523545
AL080316.1	6.5483685	5.1219554	6.02508	5.7748566	5.7688837	5.8396473
TRIM43B	4.106051	3.1522846	3.809278	3.4180634	3.3308458	3.6746469
AL359094.2	9.747092	10.862982	10.424369	10.157983	10.017541	10.06487
AL590491.1	4.33202	3.9441013	3.6743345	3.867241	3.9812293	3.5769892
AL355483.3	3.7280362	4.022927	3.6920903	3.7881694	3.5950844	3.591732
AL391097.1	4.344326	5.5855827	5.0347977	6.0328703	4.974353	3.9496284
LINC01827	3.461173	2.323176	2.5042055	2.3226244	2.322125	2.3325894
ALDH4A1	6.6985855	7.500831	7.1239977	7.3959775	6.9372883	6.4474697
AC019055.1	2.3443918	2.323176	2.3249614	2.3226244	2.322125	2.3325894
LEFTY1	8.436684	8.318092	8.330662	8.599021	8.242797	7.9643164
AL513304.1	7.3101006	7.4296637	7.4248147	7.005791	6.8897076	7.2432194
AL136981.4	9.34738	9.39809	9.939559	10.016464	9.569593	9.982487
LINC01719	6.4657326	5.7991076	6.078237	6.4474697	6.088607	4.900928
AC007285.2	2.3443918	2.323176	2.3249614	2.3226244	2.4841633	2.3325894
AL158166.1	5.267988	5.532695	5.0787354	6.387162	5.7712073	5.0231113
UST	14.997835	14.677481	14.735338	14.504912	14.721042	14.774649
AL607028.1	4.527865	4.4554462	4.8461986	3.8054466	4.647438	4.3123116
LINC02643	2.3443918	2.323176	2.3249614	2.3226244	2.322125	2.3325894
LINC00205	12.203753	12.205879	12.166583	12.16262	12.138022	12.113612
AL137803.1	12.351189	12.430965	11.7740555	12.536534	12.555637	12.414319
GINM1	12.586636	12.8484335	12.7504	12.476155	12.295885	12.447582
ADGRF3	6.966564	7.1817265	6.762764	6.790897	6.710044	6.724998
AC091132.2	2.3443918	2.948012	2.3249614	2.3226244	2.322125	2.3325894
AP001092.1	3.3159242	2.323176	3.121612	2.3226244	2.682312	3.300697
AC245140.1	3.0555458	3.6086998	3.5993223	4.1294823	4.240646	3.7095397
AL353689.2	4.13585	4.2534804	4.2346773	2.9363587	3.3440225	4.282185
CIDECP1	8.158758	8.057695	8.061741	8.129286	8.299684	8.19906
BSN-DT	6.179487	5.783334	5.7285438	5.5901856	5.7519255	5.7545075
AL121845.1	7.778705	8.673685	8.257428	9.329952	8.894397	8.268513
CCDC189	7.8716874	7.5153656	7.5377455	7.5811973	8.474673	9.283585
CYP2D7	8.183599	7.4478655	7.8076625	7.762197	7.7082176	7.731343
AC005019.2	2.3443918	2.323176	2.3249614	2.3226244	2.322125	2.3325894
AL358972.1	4.0011635	4.4133863	4.43494	4.1220307	4.271936	4.0749106
AC092634.3	5.37796	5.387308	5.330726	5.282421	4.8165336	4.728341
LMAN2L	8.211052	8.122739	8.196068	7.8768787	7.4794064	7.445859
AC114737.1	5.951196	5.887688	5.9578347	6.2858324	6.146773	6.260717
AC025262.1	2.9423313	2.776918	2.3249614	2.803524	2.322125	2.3325894
AL513523.3	6.615235	6.454876	6.64556	6.66535	6.575122	6.488538
ZNF559-ZNF177	7.9853697	8.828959	8.238581	8.104093	8.47728	8.807474
Z82198.2	8.79044	8.368509	8.449591	8.505226	8.458963	8.7902565
LINC02020	5.5808663	5.478199	5.387069	5.216699	5.5712075	5.4275537
LINC02651	2.9669983	2.4813888	2.3249614	2.7106943	2.322125	2.3325894
GUSBP6	5.9555764	5.4756594	5.329875	5.6167	5.5205235	5.8314953
AL080313.1	3.2973185	3.2444067	3.5172155	2.9303036	3.3651927	2.3325894
ADGRG6	7.1530204	7.930792	7.5669785	8.421367	7.930596	7.7074175
AL161793.1	9.562171	9.359797	9.464946	9.330439	9.14865	8.899724
LINC00384	5.7324886	5.715695	5.42231	5.2744927	5.698623	5.7994905
AL391097.2	3.773525	4.293718	3.8572993	4.2429566	4.595964	4.9183226
AC239800.1	9.162926	7.99029	8.564834	9.239057	8.89958	8.557625
AC114730.3	2.3443918	5.1584187	2.3249614	2.3226244	2.322125	2.3325894
AC022537.1	4.436186	5.313118	5.2364078	4.4111805	4.6885633	5.37796
AL392172.1	7.385453	8.006348	7.731459	8.971681	8.513562	7.5393677
AC091133.1	7.414642	7.2809277	7.38261	7.093938	7.2750797	7.3377256
AL139294.1	2.3443918	2.323176	2.3249614	2.3226244	2.322125	2.3325894
AL138830.1	4.547679	2.323176	3.6050308	2.7154627	3.1881132	2.3325894
CEACAM5	6.8481884	7.202691	6.967893	6.9684463	7.2714267	7.874312
AL121830.1	3.914661	3.927724	4.047322	4.657198	3.818502	2.3325894
AC073115.1	8.03539	5.4207025	7.2545156	8.268762	7.629888	6.0693927
PIK3CDP1	5.031667	3.796721	4.5110507	4.194872	4.496952	4.149531
LINC00691	3.9766974	2.323176	3.3152542	2.5889692	3.5436897	3.5221107
AC027612.2	9.538513	9.195857	9.399463	9.790012	9.755646	9.741533
AL354993.1	13.459467	14.106946	13.862896	13.750873	13.478887	13.258968
LINC01805	2.3443918	2.323176	2.3249614	2.3226244	2.322125	2.3325894
AC011840.1	7.6381426	8.119688	7.891964	6.867406	7.0704074	7.204974
AL163953.1	2.3443918	2.323176	2.3249614	2.5893476	2.322125	2.3325894
TRIM64DP	2.3443918	2.323176	2.3249614	2.3226244	2.322125	2.3325894
AL118511.2	5.666623	4.9829464	5.23024	5.2174907	5.496431	6.183016
SNHG17	9.612883	8.812832	9.257507	9.07159	9.098061	9.262804
AL049646.2	4.450485	3.662138	3.6092823	3.7166479	3.9344835	4.090363
AL031280.1	10.4400425	11.5089655	11.044982	12.770614	11.774614	10.410072
AC114808.1	2.3443918	2.323176	2.3249614	2.3226244	2.322125	2.3325894
AL355994.3	3.3458111	3.4848883	3.4396071	3.63713	3.4930527	4.176046
AL117341.1	4.921773	4.949223	5.087547	4.8780527	5.26892	5.8572693
AC131097.1	2.3443918	2.323176	2.3249614	2.3226244	2.3314989	2.6433194
AC005077.3	5.4558954	5.570821	5.010579	5.5794907	5.205565	5.074726
AL133351.2	9.263607	8.314394	8.730987	9.015606	9.113244	9.140436
PLEKHO2	7.167632	7.166525	7.106514	7.11989	7.0493755	6.8669567
AL592114.3	2.3443918	2.511532	2.4724092	3.1386254	2.322125	2.3325894
AC008940.1	2.8025856	2.8536825	2.9268255	2.4645143	2.6751578	2.9653172
LINC02013	4.4076815	4.2581944	4.172613	4.784153	4.5577025	4.480025
AC016292.1	2.3443918	2.323176	2.3249614	2.9783304	2.322125	2.3325894
AC002066.1	5.0045724	5.390154	5.583594	5.5905094	5.635239	5.7231755
LINC02038	7.2509756	6.9030333	6.838954	7.0690928	6.8369575	6.7689967
AP006216.1	4.2270823	3.6900444	4.0183806	5.4558954	4.917948	4.262552
AL035706.1	2.3443918	2.5819595	2.6417696	2.4947383	2.423658	2.3325894
AC017074.2	5.6954536	5.9773297	5.965253	5.927353	5.9382124	5.9377627
EDARADD	4.1025414	3.9402506	3.6115184	6.1412525	5.458336	5.484283
AC093579.1	2.3443918	2.323176	2.3249614	2.3226244	2.322125	2.3325894
LINC02702	2.3443918	2.5869145	2.3249614	2.3226244	2.322125	2.3325894
AC104695.1	2.3443918	2.323176	2.3249614	2.3226244	2.322125	2.3325894
DICER1-AS1	7.23098	7.551163	7.2597637	7.3636465	7.3027678	7.0126762
LINC01886	2.3443918	2.323176	2.3249614	2.3226244	2.322125	2.3325894
AC007365.1	4.1789103	2.6356628	4.093889	3.664266	2.5937676	3.3875883
AC007349.2	2.3443918	2.323176	2.6294928	2.3226244	2.322125	2.3325894
AL390067.1	4.8110323	5.9321837	5.0937386	5.060712	4.6504607	4.8355255
ZMYND10-AS1	8.506383	8.400151	8.424229	8.565875	8.436196	8.460547
AC008080.3	7.7395887	6.595393	6.928603	6.69623	7.96534	8.901626
TSPY4	7.2382903	2.323176	6.086062	8.038758	7.0849786	2.3325894
AC003685.1	2.3443918	2.323176	2.3249614	2.3226244	2.322125	2.3325894
AL050402.1	2.3443918	3.2869198	2.3249614	3.53543	5.9933305	3.0618672
VGLL1	9.941696	6.680291	8.857512	9.464418	9.015286	8.24975
MIR503HG	7.2364335	8.086097	7.611485	7.499517	7.770714	8.193645
AC010157.1	2.8760738	2.323176	2.3249614	2.3226244	2.322125	2.3325894
DSCR9	2.3443918	2.323176	3.3553824	2.4106717	2.4189408	2.3325894
AL365258.1	2.3443918	2.323176	2.3249614	2.3226244	2.322125	2.3325894
AL035250.2	3.2615876	3.978816	3.7443616	3.3793893	3.961178	3.8103647
MS4A2	6.295191	6.4620485	6.536682	6.2216	6.3345394	6.728432
AL592182.1	2.3443918	2.323176	2.3249614	2.3226244	2.4118955	2.3325894
AL590068.1	2.3443918	2.323176	2.3249614	3.527534	2.322125	2.3325894
SPATA3-AS1	5.662363	5.530067	5.4239545	5.3522744	6.168758	5.362769
AC073370.1	2.3443918	2.3696527	2.4877925	2.3226244	2.322125	2.3325894
AC145625.1	2.3443918	2.323176	2.3249614	2.3226244	2.322125	2.3325894
NMRAL2P	2.3443918	2.721746	2.3249614	2.3226244	2.322125	2.3325894
AC010907.1	6.7892623	8.328764	7.651842	7.17463	6.668579	6.323841
AP002856.4	4.6765304	4.7677493	4.9672227	5.163807	5.145403	4.9286523
ZNF658	5.9130673	6.9134398	6.4793696	6.59706	6.7706137	7.2031393
AP006284.1	5.31911	4.840279	5.1017246	4.995001	4.8556194	4.878771
AC012065.1	5.0831203	5.041068	5.0959764	5.072053	4.6575966	4.7002654
LINC02645	8.697032	9.134507	8.757174	9.197307	8.8457775	8.587517
LINC01531	2.3443918	2.323176	2.4441235	3.1589377	2.732328	3.1732905
LINC01510	4.3037796	10.058836	9.138508	2.881973	4.5428085	5.824586
AL354794.1	6.7364006	7.021332	6.9104867	6.963722	6.8202205	6.2685723
AC103563.2	3.5537362	3.4335208	2.686924	4.30913	3.900178	2.9250145
AC093909.6	5.503039	5.629974	5.701617	6.16234	5.864949	5.886262
AC009531.1	2.3443918	2.323176	2.3249614	2.3226244	2.322125	2.3325894
AC007064.2	5.0226393	5.157907	5.384019	6.104267	5.4378314	4.7348313
AL356124.2	7.6406507	6.437501	7.0455103	7.26839	7.155011	7.142556
AC012445.1	2.3443918	2.323176	2.3249614	4.92475	3.7671833	2.3325894
AC092168.1	3.6483097	4.5367107	4.269705	3.329079	3.7775764	4.3597994
FGF12-AS2	7.756162	7.2662015	7.435724	7.2344174	8.195847	8.722151
AL136972.1	3.3940575	3.6234865	3.105834	2.440787	2.395588	2.3325894
LINC02344	5.8394775	6.4793696	5.998661	6.532407	5.8814383	5.937638
AL139120.1	6.693366	6.5963864	6.482325	6.457171	6.2091913	6.309211
RAI1-AS1	4.448095	3.9102678	3.6655288	3.7669773	3.4460094	4.5150185
AC092801.1	2.3443918	2.323176	2.3249614	3.7708414	2.8390627	2.3325894
LINC00529	2.3443918	2.323176	2.3249614	2.3226244	2.322125	2.3325894
CYP4A22-AS1	3.6013377	6.099645	3.1429932	4.5023723	3.3634107	2.9208312
AC005808.1	4.1450877	4.570207	5.158537	4.0682564	3.8344438	3.9712217
LINC01983	8.177811	6.4117002	7.418528	8.452689	7.8510404	6.9061193
LINC00387	4.6376114	3.99617	4.307046	4.171138	4.647395	5.0601907
MRPL20-AS1	9.775979	10.097828	10.048402	10.436525	10.07451	9.665101
FGF14-AS1	5.9730315	5.742136	6.022756	6.1534047	6.568947	6.90576
AL845311.1	2.3443918	2.4581518	2.3249614	2.4959028	2.322125	2.3325894
COMMD3	11.996269	12.144088	12.084675	11.923003	12.152578	12.303345
AC009970.1	2.863373	3.4500585	3.1530147	2.447079	2.8745909	2.9105752
AC078883.1	2.3443918	2.323176	2.8755438	3.253833	3.8412156	3.761166
FCGR1A	8.522663	7.737325	8.10018	5.6968303	8.017196	9.005458
AL358613.1	5.0723658	5.0139523	4.7114267	4.7659063	4.8492856	4.8600984
AC006001.3	11.542951	11.464531	11.432236	11.363165	11.363165	11.337684
FAM136A	9.154225	9.136561	9.223679	9.390676	9.248638	9.202631
MAGEA4-AS1	2.3443918	2.323176	2.3249614	2.3226244	2.322125	2.3325894
PRR20A	5.995548	5.6029186	5.8913994	5.577239	5.380003	5.439715
LINC01713	6.367261	7.369908	6.8661222	6.568586	6.4796896	6.3519826
LINC02674	6.320709	6.058256	6.1741004	7.720058	6.9968314	6.2335095
TXLNGY	10.770688	7.6771345	9.806784	11.423916	10.633702	7.7729774
AL732323.1	2.3443918	2.323176	2.3249614	2.3226244	2.3415394	2.3325894
AC083864.2	6.393517	6.581646	6.6340575	6.183301	6.1634607	6.1315417
AC105398.1	2.3443918	3.0340974	2.566275	3.3946471	3.2722926	2.9084256
XAGE1A	6.062251	3.3986638	5.1036577	3.834557	3.7743077	2.90022
AC044781.1	2.3443918	2.323176	2.3249614	2.3226244	2.322125	2.3325894
LINC01712	2.7183578	2.323176	2.7734828	2.3226244	2.6117756	2.3325894
KIF26B-AS1	7.8145204	8.347458	8.1243	7.8373914	7.904326	8.234699
AC006019.3	2.3443918	2.323176	2.3249614	2.3226244	2.322125	2.3325894
AF274858.1	2.3443918	2.9635005	2.979546	2.9027371	3.2444067	4.086377
LINC01832	2.3443918	2.323176	2.3249614	2.3226244	2.322125	2.3325894
LINC02534	2.3443918	3.16736	2.3249614	2.3226244	5.647293	6.54336
AC016683.1	7.469315	8.17774	7.711556	7.5273952	7.030299	6.981737
FTCD-AS1	2.3443918	2.323176	2.3249614	2.3226244	2.322125	2.3325894
AC112178.1	6.570513	6.0478716	6.309801	5.9581075	6.3048186	7.2763476
AL035634.1	2.3443918	2.323176	2.3249614	2.3226244	2.322125	2.3325894
AL357793.2	6.11197	5.098293	5.1843286	5.234952	5.9275217	6.5264072
AL157882.1	4.3345566	4.304693	4.2736464	3.9367726	3.7367833	3.9457867
NECTIN4	7.597568	7.267956	7.294916	7.454962	7.8447704	8.312707
AC241377.3	11.269571	10.919423	11.069441	11.042764	11.151105	11.246826
KAZN-AS1	2.3443918	2.323176	2.414669	2.3226244	2.322125	2.3325894
LINC01796	2.3443918	2.323176	2.3249614	2.3226244	2.322125	2.3325894
NUTM2B	5.2969003	5.3391905	5.2205954	5.647088	4.8780527	4.897037
AC114752.1	7.1456237	8.405265	7.7851934	9.734488	8.831076	6.783481
AC113618.2	7.2092047	7.519107	7.5378575	7.453199	7.478752	7.0780263
LINC01034	3.0824609	2.323176	2.3249614	2.3226244	2.4471364	2.3325894
FREM2-AS1	2.3443918	2.323176	2.3249614	4.460102	2.322125	2.3325894
AC006482.1	2.3443918	2.323176	2.3249614	2.4904299	2.4822972	2.3325894
AL365271.1	2.3443918	2.323176	2.3249614	2.3226244	2.322125	2.3325894
AC003035.2	3.4748101	2.323176	2.3249614	2.3226244	2.322125	2.3325894
AC239798.1	6.8090262	4.97908	5.920161	5.831728	5.572713	5.454314
AC099329.1	6.5293713	7.7322083	7.321338	6.634761	7.0754867	7.5749936
AL357873.1	2.3443918	2.323176	2.3249614	2.3226244	2.322125	2.3325894
AC138393.1	9.8655205	9.8437395	9.904926	10.264237	10.090696	9.65506
AC114814.3	3.144123	2.7760296	3.0942817	2.3226244	2.322125	2.728287
AL157392.2	5.002809	5.848674	5.6182957	5.502304	5.9041986	6.1842666
AL445228.1	6.4871483	5.4954743	5.444745	5.856213	6.034118	5.5416255
AC005062.1	6.9743524	6.750478	6.8579144	7.520095	6.921929	6.4174504
AC000036.1	6.1659446	6.8092356	6.4149528	6.2127647	6.2883606	6.690549
AF127577.5	4.041891	3.7909665	3.8935807	5.2495465	5.1154027	5.1762986
LINC01831	4.0960655	3.0350418	3.4655452	3.262002	3.568232	3.4598913
AC104781.1	6.304225	5.795516	5.842602	5.651021	6.2218313	6.5517454
AC099681.2	7.097789	7.0562687	7.29602	6.8902097	6.8974886	7.0667934
AC006042.1	3.4065073	3.2566354	2.3249614	3.3606772	3.6795754	3.5073128
AC068533.4	9.399831	9.220331	9.202631	9.913647	9.570387	9.023072
AL035420.1	5.3703504	5.6058035	5.4642496	5.7804437	5.602696	5.286774
AL451069.3	4.936885	5.5745754	5.247291	5.3766494	5.4591427	5.468236
AC010982.1	2.3443918	2.323176	2.3249614	2.3226244	2.322125	2.3325894
BNC2-AS1	5.885868	6.0405912	5.098475	6.1445556	5.9261785	6.6277905
ZRANB2-AS1	8.509962	8.928387	8.665877	8.5894985	8.704459	8.857086
LINC01808	2.3443918	2.323176	2.3249614	2.3226244	2.322125	2.3325894
AL360267.2	2.3443918	2.323176	2.3249614	2.3226244	2.322125	2.3325894
AC006455.1	7.7144504	7.522903	7.535278	7.590218	7.5080447	7.59725
AL592463.1	4.5110507	4.6092396	4.713842	5.472632	4.8291607	4.5593104
AC006019.2	2.3443918	2.323176	2.3249614	2.3226244	2.322125	2.3325894
LINC01341	8.846044	12.49958	11.493369	9.101928	10.768715	11.646685
SP2	8.330662	8.810891	8.663249	8.839402	8.6635895	8.468896
AL158066.2	7.517927	7.698606	7.70574	7.027078	7.0274816	6.922435
AL445645.1	2.7001476	3.0967777	2.3249614	3.0595355	2.895082	2.3325894
Z97205.1	2.3443918	2.323176	2.3249614	2.3226244	2.322125	2.3325894
PHKG1P1	4.3412237	4.743026	4.911514	4.1563354	4.199431	4.668219
LINC01005	2.3443918	3.3586938	2.3249614	4.2393956	2.8612664	2.8611302
NHLRC2	13.62783	13.384968	13.455039	13.395254	13.19002	13.082684
AC069549.1	2.3443918	2.323176	2.3249614	3.4518774	3.0041974	2.3325894
AC095033.1	3.5516815	2.323176	2.3249614	2.3226244	2.322125	2.3325894
AL356311.1	3.495856	3.868377	2.980257	2.9863832	3.0044403	2.3325894
KRT17P7	4.4763765	4.8041286	4.459212	5.4279947	5.397675	5.486439
AC010991.1	2.3443918	2.323176	2.3249614	2.3226244	2.322125	2.3325894
AL590422.1	3.6254818	3.842937	4.2671604	3.7146971	3.901211	3.7199008
LINC02537	5.449878	5.7166624	5.43259	5.458336	5.527379	6.4975443
LINC01767	5.3644066	5.6068153	5.5842905	5.284078	5.398851	5.705869
AC012558.1	3.366561	3.223389	3.6768134	3.6344848	3.2952325	3.108295
AC000067.1	3.5189717	2.6733365	3.27696	2.895876	2.40654	3.31799
LAPTM4A-DT	5.8397746	6.008445	5.9035625	5.9275217	5.688154	5.455665
AL606760.2	6.9108086	7.057479	6.918729	6.788861	6.8434877	7.030299
LINC01475	5.796626	5.2372108	5.2958717	5.4653807	5.196039	5.141655
LINC02601	9.25882	9.599349	9.39177	9.165074	9.093145	9.041254
SKINT1L	8.014587	8.274838	8.035249	7.8737783	7.7218475	7.766654
JMJD7-PLA2G4B	4.7514925	4.9749417	5.1022468	4.701656	4.875885	4.98421
AL589678.1	2.3443918	2.323176	2.3249614	2.3226244	2.322125	2.3325894
AL596188.1	2.3443918	2.323176	2.3249614	2.3226244	2.322125	2.3325894
AC008154.1	5.979915	6.2181234	6.3343997	6.0811605	5.5729737	5.757289
AL365318.1	3.2088015	3.2424293	2.8599153	2.46701	4.1440177	2.677806
AL450263.1	9.503044	10.674915	10.136595	9.828615	9.6496105	9.500762
AC068057.1	2.3443918	2.323176	2.4330885	2.5272183	2.4711049	2.3325894
AL355537.1	3.9877422	4.3392982	3.6087942	3.4758687	4.7392454	3.4881628
Z98949.1	2.3443918	2.323176	2.3249614	2.3226244	2.322125	2.3325894
SMIM10L2B-AS1	9.060735	9.009129	8.996328	9.092003	8.931218	8.47075
MIS18A-AS1	3.795476	4.670902	3.5954132	4.122626	3.9088607	3.2510185
AL356276.1	3.22072	3.8277073	3.5122466	3.118781	3.494835	2.84114
AL590652.1	6.5633483	6.8167753	6.4321404	6.2854605	6.3914757	6.9334207
AC073094.1	13.05249	13.999185	13.551696	14.581369	13.339079	10.521341
TRAPPC12-AS1	6.5916514	6.409301	6.668206	6.6537747	6.4049315	6.328
AL022329.1	4.2526536	4.0709286	4.269821	4.3825135	4.405717	3.8378303
AL512306.3	2.69787	2.323176	2.9806402	3.039186	2.5019515	2.3325894
AC139887.1	8.78341	8.570988	8.631883	8.63343	8.819432	9.05584
AL357140.1	5.356294	4.9082255	4.974228	4.888315	4.573729	5.1453066
AL158069.1	6.3652477	6.2682333	6.4455185	6.453839	6.044959	6.089712
AL441989.1	2.3443918	2.323176	2.3249614	2.3226244	2.322125	2.3325894
AC017104.1	6.3847075	5.227766	5.861188	4.7768373	4.9697437	5.614524
LINC01307	2.3443918	2.323176	2.3249614	2.3226244	2.347536	2.3325894
AC099344.2	4.453642	4.487137	4.65939	4.6575966	4.2744493	4.361572
AC106706.2	2.3443918	2.323176	2.3249614	2.3226244	2.322125	2.3325894
AC019118.1	2.3443918	3.5485969	2.3249614	2.3226244	2.4430087	2.656508
AL136456.1	7.9950786	8.507248	8.314394	7.992673	8.109227	7.7654715
AL023581.2	4.7239723	4.7483454	4.2573786	4.9732447	4.8706055	4.789918
AC023490.2	5.384019	4.354615	4.6886663	4.341586	4.6849647	5.5119715
ERVMER34-1	6.034181	4.9707646	5.4903812	6.3987393	5.660454	4.6854854
LINC00374	2.3443918	2.323176	2.3249614	2.6185808	2.322125	2.3325894
AC012507.1	2.3443918	2.323176	2.3249614	2.876169	2.322125	2.3325894
AF015262.1	4.676733	4.652586	4.4608474	4.570863	4.5026693	5.2210217
NSUN5P1	8.984679	8.647549	8.701366	8.237364	7.8887177	7.9263954
AL356289.1	2.3443918	2.323176	2.3249614	2.3226244	2.322125	2.3325894
AL358115.1	6.6578374	6.0139065	6.138151	6.5071945	6.6381636	7.191383
AC011625.1	6.819957	6.501341	6.3217554	6.7704964	6.7168922	6.756211
MYB-AS1	7.163558	6.8458157	6.6482477	5.5374856	6.558685	7.131509
AL160287.1	4.0071106	4.109511	4.043084	4.313031	4.0657806	4.6216373
AC244394.2	6.430796	5.8477116	6.190199	6.432396	5.9974384	5.4416637
AC093620.1	3.3210924	2.3693023	2.8638124	2.3226244	3.007872	2.9467282
AC068631.1	2.3443918	5.773589	5.1120977	4.9148917	4.4049654	5.1168027
AL353152.1	6.019288	2.6174345	4.585087	5.92949	5.4439516	5.213105
AC099788.1	7.0639915	7.604284	7.231615	7.4033775	7.1404743	6.672521
AL450345.1	2.3443918	3.778696	2.665172	2.4356642	2.322125	2.3325894
TMEM212-IT1	2.3443918	2.323176	2.3249614	2.3226244	2.322125	2.3325894
AL445471.1	2.3443918	2.323176	2.3249614	2.3226244	2.322125	2.3325894
AL133415.1	9.348471	9.350097	9.328994	8.528196	8.808353	9.305326
FO393415.3	2.3443918	2.323176	2.3249614	2.3226244	2.322125	2.3325894
AC020595.1	2.3443918	2.323176	2.3249614	2.3226244	2.322125	2.3325894
AC004522.3	6.584348	5.513096	6.043562	5.715695	6.6578374	7.445983
AL133481.3	4.5939546	4.7514925	5.121356	4.9291716	4.8406467	4.5323887
AL355987.3	4.836836	4.0358725	4.4444747	3.7440357	3.4229522	4.31006
AC092832.2	2.3443918	2.4645143	2.3249614	3.6499023	2.322125	2.3325894
AL136164.2	4.3644733	2.407217	4.0837903	4.232577	3.002361	3.602732
AC011287.2	3.9783926	2.323176	3.1167812	2.4724092	3.8213704	3.2429278
NLGN1-AS1	2.3443918	2.323176	2.3249614	2.3226244	2.322125	2.3325894
NOL4L-DT	9.711563	10.226668	10.150576	10.757621	9.99266	8.977845
AL357143.1	5.9962645	6.225959	6.1544046	6.2477384	5.2913857	5.292996
SF3B4	7.0569882	6.7554183	6.918542	6.7437735	6.453973	6.2003336
AC004692.2	10.92333	10.760161	11.000433	10.801767	11.006727	11.0983
AC009468.2	2.8748498	3.6711068	2.936682	2.4771967	2.639208	2.3325894
LINC01883	2.3443918	2.323176	2.3249614	2.3226244	2.322125	2.3325894
AC108462.1	2.3443918	2.323176	2.3249614	2.3226244	2.322125	2.3325894
FP325330.1	2.3443918	2.323176	2.3249614	2.3226244	2.322125	2.3325894
AC097717.1	2.3443918	2.323176	2.3249614	2.3226244	2.322125	2.3325894
LINC02723	8.465059	6.106421	7.595243	7.6067524	7.49459	7.9269943
ZNF302	10.986338	11.202218	10.965279	11.053092	11.031391	11.082154
ARHGEF19-AS1	2.3443918	2.4029229	2.5830033	2.5631466	2.8844526	3.3619182
AC063976.1	2.3443918	2.323176	2.3249614	2.3226244	2.322125	2.3325894
AL135902.2	2.3443918	2.323176	2.3249614	2.3226244	2.322125	2.3325894
AL137847.2	8.719075	9.068638	8.98488	9.564566	9.552325	9.855234
AC096554.1	2.3443918	2.323176	2.3249614	2.3226244	2.322125	2.3325894
ITGA6-AS1	7.4517555	5.318265	6.7902603	6.331282	7.4258432	8.062054
AP000345.1	2.3443918	2.323176	2.3249614	2.3226244	2.322125	2.3325894
SNED1	6.0288706	5.83292	5.7982717	6.090805	5.8353868	5.776535
AL157413.1	3.8861313	4.470454	4.2776995	3.1578424	3.342085	4.0064144
AL353633.1	6.6128907	6.0985074	6.473565	6.0109487	6.4696503	7.0812135
FO393408.1	2.3443918	2.323176	2.3249614	2.3226244	2.322125	2.3325894
MROH7-TTC4	5.044602	5.473936	5.342802	5.240552	5.42132	4.8795447
PCNP	10.415475	10.359368	10.374461	10.511068	10.324502	10.211032
BHLHE40	9.852977	9.402576	9.609006	9.946687	9.504868	8.948297
ETV3	7.8364286	7.4414983	7.651552	8.640755	8.160232	7.621592
AC005692.1	2.3443918	2.323176	2.3249614	2.3226244	2.322125	2.3325894
GLMP	9.48646	9.594396	9.468933	9.213507	9.079442	9.159291
RPL21	11.285405	11.457043	11.404223	11.451495	11.383499	11.475041
AC107029.2	2.3443918	2.323176	2.3249614	2.3226244	2.322125	2.3325894
ZIC4-AS1	2.3443918	2.323176	2.3249614	2.3226244	2.322125	2.3325894
CFAP70	8.451619	8.772078	8.559877	8.367411	8.401914	8.222141
TBC1D8	3.7538726	3.2531164	3.4382968	2.5860667	2.4009306	2.6378534
AC026347.1	2.3443918	2.67873	2.3249614	2.3226244	2.322125	2.3325894
SLC25A30	7.253544	8.520351	7.753122	7.570087	7.259625	7.242557
VAMP7	9.506991	9.453681	9.587859	9.223679	9.294067	9.431239
WDR82	5.8197846	6.3271084	6.0587435	6.456744	5.6396065	5.222742
SNHG12	12.661819	11.872273	12.224699	12.369428	12.43451	12.349085
STRIP2	3.1153522	4.395612	3.8624296	4.6960053	4.2397294	4.1673784
MIF	14.5205765	14.500043	14.508927	14.395679	14.267618	14.150247
WDR86-AS1	7.4464054	7.390176	7.213176	7.5082507	7.550396	7.769868
AC147067.1	6.437701	5.8742976	6.0565543	5.432995	5.471997	6.2589264
AC141424.1	2.3443918	2.323176	2.3249614	3.6785088	2.3934886	2.9920895
AC005486.1	2.3443918	2.323176	2.639208	2.3226244	2.322125	2.3325894
LIME1	6.420859	6.908243	6.6642427	5.336219	5.749701	6.2669377
STIM2-AS1	8.7867775	8.562027	8.703121	8.729473	8.934211	8.653601
AL589935.1	10.548077	10.497193	10.442715	10.092911	10.047319	9.987248
C22orf42	2.3443918	3.9694345	4.9828215	2.9091954	2.5606186	2.5803223
ELL3	9.005159	8.704017	8.739252	7.8567185	8.326072	9.122957
AC092919.1	7.586301	6.437701	6.93434	6.70814	7.8851824	8.724244
CCDC74A	9.624119	9.6187725	9.494163	9.639063	9.590996	9.528691
AC073517.1	2.3443918	2.4972966	2.3249614	2.3226244	2.322125	2.3325894
PPP2R3B	7.7933855	7.215213	7.690897	6.6589966	7.02981	7.5635147
LINC02029	3.2337217	2.323176	2.8452427	2.7657075	2.6692204	2.8171227
WNT5A-AS1	3.9765964	3.1537693	3.6062357	4.114744	3.537902	3.6033435
LINC02046	2.825821	2.8499908	2.6301537	2.9268255	2.982623	3.2764003
CCL3	8.001921	9.594652	9.025943	7.7830524	8.445948	9.256916
LINC01210	2.3443918	3.9933927	2.3249614	2.3226244	2.322125	2.3325894
HSD17B7P2	7.6454515	7.300152	7.1225576	7.952172	7.516569	6.233348
EEF1AKMT3	7.233386	7.3120885	7.1461697	7.1259246	6.929071	6.8924813
AC026316.2	2.3443918	2.323176	2.3249614	3.4330866	2.322125	2.3325894
COA8	10.81136	10.729155	10.757621	10.114037	10.094207	10.376877
PLSCR5-AS1	2.3443918	2.323176	2.3249614	2.5181735	2.322125	3.928482
AC099542.2	3.9991844	4.4549994	4.194289	4.3681507	4.3301926	3.9076343
TPD52L2	8.326914	8.092009	8.023411	8.848405	8.420532	7.685205
GIMAP2	6.804094	6.0735035	6.3328376	5.819924	6.4631624	7.093543
AC082651.3	2.3443918	2.323176	2.8339922	2.3226244	2.322125	2.6332343
AC117430.1	2.3443918	3.5268896	3.662138	2.637538	2.891887	2.8648129
ADAM3A	5.7267356	6.5374117	6.237116	6.6482477	6.164164	5.8820634
PLEK	7.0887475	8.281013	7.7936697	6.254001	7.095586	7.9180136
Z84488.1	2.3443918	2.323176	2.3249614	2.3226244	2.322125	2.3325894
PRICKLE2-AS1	2.3443918	2.367313	2.5874596	2.8611758	2.475946	3.1669707
AC004884.2	2.3443918	2.323176	2.689048	2.9443345	2.322125	2.3325894
MRPS6	15.35606	13.544575	14.660083	13.8889675	14.003361	14.005496
GOLGA6B	9.331055	8.520672	8.9161415	8.642604	9.154605	9.398294
LINC02657	3.8694525	4.0745373	4.221543	5.141655	4.9508705	4.7909317
FXYD4	13.48031	12.095295	12.949552	14.14687	13.521005	11.999905
AC005522.1	5.138499	5.529927	5.194869	5.777144	5.72447	5.846192
MYZAP	9.41283	9.04945	9.093145	9.333398	9.174312	8.754495
FAHD2B	6.9478765	7.382106	7.0383177	7.006918	6.8455048	6.909858
INMT	6.204632	6.4744263	6.3152347	4.4931507	4.1386943	4.9625754
AC078980.1	9.947538	8.848665	9.417617	9.750766	9.8089695	9.954342
SCTR	9.871732	9.372665	9.650457	10.336709	10.089649	10.275617
CHMP3	13.207994	13.104404	13.194646	13.342138	13.203969	13.168499
CA9	5.1568155	4.6235313	4.555773	5.801588	5.0391645	4.54179
AC092910.3	6.0993524	5.948533	5.6271954	5.6304684	5.595373	5.862854
GBAP1	4.653672	4.278599	4.311632	4.6129303	3.9856966	3.4456415
POLR2J3	12.476155	12.733692	12.535762	12.547679	12.259045	12.123583
LIMS3	5.346445	5.776535	5.486194	6.482949	5.7285438	4.747131
CHAC1	3.3701277	3.9584951	3.7506254	2.346252	2.607404	3.7538726
RPLP1	17.321262	16.882574	17.143421	17.20697	17.143421	17.089563
AC078850.2	2.9236248	4.087927	3.7511978	2.3705246	2.322125	2.3325894
AC117394.2	2.3443918	2.323176	2.3249614	2.3226244	2.322125	2.3325894
RGCC	13.725232	11.119659	13.067525	11.506567	12.493835	13.02114
IQCJ-SCHIP1-AS1	2.3443918	2.323176	2.3249614	2.3226244	2.5448098	2.3325894
SRXN1	11.957237	12.018562	11.971997	11.964058	12.149919	11.836105
AL021707.2	11.223638	11.415247	11.25734	10.531043	10.759512	10.769362
PCGF6	10.410733	10.576422	10.507161	10.409251	10.308845	10.37478
TEX55	5.043212	4.653672	4.5818644	7.550619	6.6763086	5.028009
CPT1B	8.137975	8.424728	8.366733	7.279638	7.799467	8.393047
RAB5IF	12.641632	12.341916	12.496485	12.510174	12.279158	12.452028
FAM156B	7.3770533	7.5544143	7.3513346	7.736447	7.31499	6.699012
LYZL1	3.2986608	4.334276	3.8352108	3.7451844	3.5801468	2.3325894
CCDC39-AS1	2.3443918	2.323176	2.3249614	2.3226244	2.322125	2.3325894
AC093627.2	2.3443918	2.323176	2.3249614	2.3226244	2.322125	2.3325894
AC073111.1	2.3443918	2.323176	2.527434	2.3226244	3.0515692	2.9273422
ZDHHC21	11.606292	11.464859	11.575647	11.519981	11.548189	11.753803
AC078788.1	2.3443918	2.323176	2.3249614	2.3226244	2.322125	2.3325894
AC008443.2	2.9276645	3.1180882	3.5250173	3.3217554	3.540632	3.8477306
AL136537.1	10.443344	9.381087	9.988263	10.053268	10.225112	10.408151
AC008897.2	3.257779	4.3974676	2.4779243	2.809599	2.3446753	2.6537478
AC009126.1	6.1575184	5.3407664	5.7484655	5.6572757	6.036845	6.205197
AC021491.1	5.9659452	5.7198687	5.8591375	5.6455164	6.023304	6.0751266
ANKRD40CL	5.3234596	4.9801292	4.496231	5.1826396	5.4077797	6.40878
AC093766.1	2.3443918	2.323176	2.3249614	2.3226244	2.322125	2.3325894
AC074344.2	2.3443918	2.323176	2.3249614	2.3226244	2.322125	2.3325894
ATP5MC1	13.993705	14.420681	14.238559	13.878144	13.885309	14.169825
AC103879.1	2.3443918	2.3754356	2.3249614	2.3226244	2.322125	2.3325894
AC008443.4	3.6692722	2.7736459	2.3249614	4.3679967	4.1613274	3.3372183
LINC01949	5.021715	4.122271	4.34341	4.33495	4.2566533	4.140811
AC022272.1	2.3443918	2.323176	2.3249614	2.3226244	2.322125	2.3325894
KLRA1P	5.5855827	6.287579	5.9646344	5.756172	5.932953	6.1858397
PAIP2	5.7428	6.095834	6.129865	5.6988235	5.6961074	5.9209824
AC104779.1	2.3443918	2.323176	2.602978	2.8845484	2.8638124	2.3325894
CISD2	12.969111	12.492489	12.776638	12.340739	12.770148	13.060792
LINC02515	2.3443918	2.323176	2.3249614	2.3618534	2.322125	2.7671256
AC096733.1	2.3443918	2.323176	2.3249614	2.3226244	2.322125	2.3325894
AC034245.1	2.3443918	2.323176	2.3249614	2.3226244	2.322125	2.3325894
AC002460.1	2.3443918	2.323176	2.3249614	2.3226244	2.322125	2.3325894
LINC01612	8.702326	9.378555	9.01224	10.404068	9.7202835	8.789507
AC093909.2	2.3443918	2.323176	2.3249614	2.3226244	2.322125	2.3325894
AC010255.2	2.3443918	2.323176	2.3249614	2.3226244	2.322125	2.3325894
ROPN1B	5.4214735	4.7726808	5.0161076	6.9617	6.491955	5.7807817
AC093810.1	2.3443918	2.323176	2.3249614	2.3226244	2.322125	2.3325894
AC096576.3	2.3443918	2.4321442	3.1014733	2.3226244	2.3478394	2.3325894
AC025741.1	3.9468682	3.0541773	3.2604148	3.2806737	4.0124235	4.924151
AC092546.1	2.3443918	3.3880923	2.5423498	2.3226244	2.4983668	4.0126486
LINC02118	2.3443918	2.323176	2.3249614	2.3226244	2.322125	2.3325894
LINC01950	2.3443918	2.323176	2.3249614	2.3226244	2.322125	2.3325894
AC008948.1	2.3443918	2.323176	2.3249614	2.3226244	2.322125	2.3325894
GYPE	3.7996473	4.740197	4.550793	4.2689614	4.4287825	3.3670511
AC034229.1	4.2968493	5.234429	4.5431485	3.8033261	4.2287807	4.281682
OTULIN	7.55233	7.839898	7.7907295	7.8193054	7.7778616	7.6222525
AC092834.1	3.795837	4.265461	4.218704	3.415127	5.1692715	5.856213
AC008883.3	2.3443918	2.323176	2.3249614	2.3226244	2.322125	2.3325894
AC091868.2	4.7935696	4.5559793	4.6744814	4.88015	4.4458027	4.6661296
AC104803.1	3.2290976	3.3047757	3.8258023	2.8806736	3.5239787	3.1583004
AC093903.1	7.269339	8.57403	8.0275135	7.4507484	7.3025846	6.967223
AC105914.2	4.620577	5.2286873	4.961356	6.4451103	7.230217	7.9095917
AC010445.1	2.3443918	2.323176	2.3249614	2.3226244	2.322125	2.3325894
PXYLP1	9.709026	9.854883	9.784377	9.77886	9.62545	9.5898485
LINC01095	6.256335	6.59594	6.5040946	6.2017765	6.3940873	6.608205
AC105254.1	6.094119	6.393517	6.080926	7.0438876	6.6713243	5.5240784
AC093725.2	2.3443918	2.4206934	2.3249614	2.3226244	2.322125	2.3325894
AC108156.1	2.3443918	2.323176	2.3249614	2.3571727	2.322125	2.3325894
AP004833.1	2.3443918	2.323176	2.3249614	2.3226244	5.18638	2.3325894
AC116655.1	2.3443918	2.323176	2.3249614	2.3226244	2.322125	2.3325894
AC110767.1	2.3443918	2.323176	2.3249614	2.3226244	2.322125	2.3325894
AC011389.1	6.148602	6.1045003	6.299055	6.209593	6.7177095	7.160236
AC092850.1	4.9477177	4.9534354	5.0818977	4.141856	4.574436	4.354494
AC079467.1	2.3443918	2.323176	2.3249614	2.3226244	2.322125	2.3325894
AC107463.1	3.2625985	3.4728127	2.6326416	3.7023878	3.1938405	3.0837197
AC010267.1	2.3443918	2.323176	2.5338717	2.4278107	2.322125	2.3325894
FAM160A1-DT	5.472632	5.233736	4.8880386	5.5987744	5.5337315	5.190704
AC008443.5	8.385892	8.902856	8.655013	8.939192	8.740129	8.526958
LINC02514	3.3551505	3.591966	3.1827908	2.3866837	2.584084	3.091561
AC131182.1	2.9935405	2.323176	2.3249614	2.5359375	2.322125	2.3325894
LMNB1-DT	2.3443918	2.323176	2.3249614	2.3226244	2.322125	2.3325894
AC083906.3	3.9045448	3.429914	4.087415	3.7026737	4.3072844	3.6739109
SELENOW	13.170865	13.622541	13.439674	13.082148	13.004391	12.945085
AC139491.3	2.3443918	2.323176	2.3249614	2.3226244	2.322125	3.7724323
AC005920.2	3.3852394	3.0113611	2.5460887	2.3226244	3.255469	3.1484997
HOXC-AS3	6.377491	6.587172	6.6735816	6.4389367	6.3411465	6.4215937
AL161781.2	2.806764	4.3532944	2.99894	2.493931	3.499674	3.9626186
LINC00847	9.911645	10.3718405	10.078986	10.013989	9.962829	10.000325
AC083795.2	4.121516	3.2001774	3.9697053	3.774589	3.168111	3.2360451
AC010457.1	5.5044103	5.58124	5.2725	5.5296893	5.854228	6.373469
AC113346.1	2.9470854	2.785399	2.8482914	2.655012	2.322125	2.8194218
AC079465.1	2.8750906	2.40654	2.3249614	2.504952	2.8354442	3.933392
AC010638.1	7.3377256	6.869601	6.95384	7.0604377	7.2851	7.4387875
AC113355.1	2.8240693	2.323176	2.7271874	2.6985774	2.641025	3.5433419
AC092336.1	7.9692225	6.312787	7.1745205	8.876491	8.283785	7.113213
AC096711.2	8.003703	7.6631184	7.714727	7.7053905	8.0059805	8.410059
LINC02224	6.594806	5.6169024	5.866679	6.103251	6.5661917	7.158507
AC016550.2	2.8310993	2.9065385	2.9744205	3.3094933	2.368031	2.768996
AC105362.1	2.3443918	2.323176	2.3249614	2.3226244	2.322125	2.3325894
AC008453.1	2.3443918	2.323176	2.3249614	2.3226244	2.322125	2.3325894
AC126768.1	2.3443918	2.323176	2.3249614	2.3226244	2.322125	2.3325894
AC122719.2	11.7282715	11.772777	11.7242155	11.864295	11.939424	11.950694
SPSB4	6.687486	5.747947	6.0281696	6.1996746	6.647529	7.3620696
LINC01333	5.5897403	5.7320595	5.070544	5.4429293	5.436894	5.3747363
AC114291.1	2.3443918	4.868883	4.4114885	2.3226244	2.322125	2.7062693
AC016553.1	2.3443918	2.323176	2.3249614	2.3226244	2.322125	2.3325894
LINC02117	2.3443918	2.323176	2.3249614	2.3226244	2.322125	2.3325894
AC093607.1	5.348674	6.4496574	5.577239	5.3196383	5.185938	4.897309
AC104791.1	2.3443918	2.323176	2.3249614	2.3226244	2.322125	2.3325894
TICAM2	7.0578995	6.4337125	6.693366	6.338563	6.203176	6.1105165
LINC02102	9.007852	9.497053	9.17503	9.439249	9.121643	8.858812
AC011389.2	2.3443918	4.1437473	2.3249614	2.627179	2.322125	2.3325894
AC069272.1	3.021888	3.4299579	3.3083076	3.281219	3.944346	4.4255037
AC010931.2	4.0994825	2.8058662	2.8930686	3.6864512	3.952548	3.007872
AC107391.1	2.3443918	2.323176	2.3249614	2.3226244	2.322125	2.3325894
RAPGEF6	9.511819	9.089558	9.770336	9.983934	9.605518	10.30432
MYLK-AS2	2.6842408	3.7691429	3.044245	2.9104342	3.4219332	4.2951727
AC114781.2	2.3443918	3.5548205	2.3249614	4.7190766	2.322125	2.3325894
LINC02270	2.3443918	2.323176	2.3249614	2.3226244	2.322125	2.3325894
AC037459.3	6.8722577	6.510855	6.3933926	6.4018903	6.1886497	6.4031243
UQCRB	14.270838	15.034529	14.698692	14.378239	14.321333	14.546965
AC145141.1	2.3443918	2.4434063	2.3249614	2.701773	2.358934	2.3325894
AC069113.2	8.7764225	8.595565	9.3173065	9.338905	9.2126045	9.557057
SDR16C6P	2.3443918	2.323176	2.3249614	2.3226244	2.322125	2.3325894
AC124067.1	3.4922857	2.6940725	2.9562669	3.3306875	2.6673007	3.574053
AC040970.1	6.083061	5.7720804	6.0139065	6.136594	6.103251	5.939908
AC010834.1	6.331282	6.766526	6.76296	6.5083475	6.410103	6.5444455
AC113348.2	10.606567	10.32256	10.400084	10.507786	10.481827	10.578852
AC110011.1	2.3443918	2.323176	2.3249614	2.3226244	2.322125	2.3325894
AC016074.1	2.3443918	2.323176	2.3249614	2.3226244	2.322125	2.3325894
AC027801.3	3.4850178	2.5492277	3.682476	3.963336	4.0814548	4.3256974
LINC01933	5.5802374	5.869551	5.623872	5.2573	5.0498066	5.4423156
AC104561.3	2.3443918	2.323176	3.384712	2.6485977	2.740965	3.1375191
LINC02845	5.36091	5.659549	5.371042	5.26892	5.5021706	5.1219554
TRHR	3.4650934	2.9381545	3.6592634	2.9635005	3.5784132	3.000585
AP000426.1	4.626684	5.2691164	4.827064	5.031865	4.6995645	5.040174
LINC02855	2.3443918	2.323176	2.3249614	2.3226244	2.322125	2.3325894
LINC02155	2.3443918	2.323176	2.3249614	2.3226244	2.322125	2.3325894
AC106038.1	5.7138267	5.773225	5.3955646	5.6563864	5.1939545	5.376567
AC023200.1	2.3443918	2.323176	2.3249614	2.3226244	2.322125	2.3325894
ZNF706	11.283358	11.328325	11.33425	11.543758	11.586528	11.615964
AC090541.1	5.3372426	5.5225687	5.341438	5.27884	5.1588497	5.188835
AC103853.1	5.25147	6.6001406	6.015437	5.387177	5.5009828	5.5549383
DCTN6	9.308869	8.842057	9.019079	8.968661	9.167687	9.480678
MRPL15	13.118836	13.504828	13.315293	13.209703	13.468632	13.702358
AC008601.1	5.4107685	5.422838	5.150318	5.7946224	5.4519606	5.181948
AC027309.1	3.8068256	5.0493135	4.2892365	3.1809874	3.105182	2.814914
AC114321.1	3.3407354	3.3372183	3.5986638	3.980679	3.1312892	3.3873343
LINC01591	6.713515	6.919069	6.889183	6.5088134	6.6307244	7.0059743
LINC02839	2.3443918	2.323176	2.3249614	2.3226244	2.322125	2.3325894
AC027117.1	7.664993	7.561268	7.6102076	8.649649	8.26552	8.147548
AC109479.3	5.859763	5.014426	5.3530426	4.610017	5.514032	5.8366704
AC024382.1	5.500209	5.6028757	5.420096	5.348674	4.854109	5.267554
AP001207.3	7.404089	5.4920797	6.649172	7.1901374	7.114275	7.0892777
HOXA11	6.0515175	5.4933515	5.356546	6.640343	6.6041713	6.367639
AC012574.1	6.0862923	6.258553	6.1520915	6.519154	6.566912	6.6444573
AC113133.1	2.3443918	4.3350863	3.8673909	4.0392113	4.084124	4.2163525
AC084734.1	2.3443918	2.323176	2.3249614	2.3226244	2.322125	2.3325894
SNHG6	15.66058	15.538807	15.61141	15.471616	15.562749	15.697206
AC008676.1	6.182231	6.424871	5.9351482	6.5796833	6.4676704	6.7771726
AC025434.1	2.3443918	2.323176	2.3249614	2.3226244	2.322125	2.8396811
CA3	8.739252	6.704818	7.883597	6.541522	6.5602174	6.552807
AC011586.1	3.7526321	3.7447	4.2904143	4.051314	2.5518312	4.1899085
AC022784.2	4.3662977	4.636029	4.6466336	4.2796907	4.1682763	4.468822
LINC01938	3.4036207	6.631798	2.8784113	3.5991256	2.5578003	3.3152542
AC026904.1	3.3860972	2.8900766	2.3249614	4.5774646	3.2195487	2.806764
GSDMC	4.764101	4.417658	4.1974707	4.7234383	6.1758194	7.1712503
LINC01942	7.934286	7.9442554	7.813035	7.612911	7.711556	7.693314
AC087341.1	4.091211	3.7335756	2.7370849	3.556428	3.1180882	4.3359013
AC025442.1	4.5159144	4.5404806	4.561868	4.8651285	4.3681507	4.284608
AC011365.1	4.647438	4.914106	4.6320963	4.1292586	4.272466	4.2021246
AC090753.1	2.3443918	2.323176	2.3249614	2.3226244	2.322125	2.3325894
AC108002.2	3.262002	2.323176	2.3249614	3.2984612	2.5591784	3.4704995
AP003550.1	4.3631043	4.128247	4.8390017	4.00336	4.3569174	4.4957786
AC136424.2	2.3443918	3.901211	2.3249614	2.3226244	2.322125	2.3325894
AC102945.1	2.3443918	2.323176	2.3249614	2.3226244	2.322125	2.3325894
AC124067.3	12.692241	14.286096	13.592509	15.481918	14.254194	11.051364
AC114550.3	2.3443918	2.323176	2.3249614	3.1365485	2.322125	2.3325894
AC009884.1	2.3443918	2.323176	2.3249614	2.3226244	2.322125	2.917717
STAU2-AS1	4.0487027	3.2253137	3.7000043	3.2573638	3.934309	4.446149
AP003351.1	5.3196993	4.5502005	4.6856337	4.915345	4.5757174	4.932903
PRSS44P	4.895304	4.4774766	5.0209618	5.3945656	4.9455423	4.7021613
AC073023.1	8.058297	8.2493725	8.303997	8.06012	7.891964	8.037982
AC011632.1	7.103045	7.0600433	6.9534383	7.070942	7.1069374	7.5848446
AC090200.1	2.3443918	2.323176	2.3249614	2.3226244	2.322125	2.3325894
AC002428.2	7.4675426	7.7091737	7.500281	7.3881984	7.32494	7.4386787
AC009908.1	6.8880863	8.2235775	7.6170144	6.792875	6.9932823	7.377887
LINC00824	2.3443918	2.323176	2.3249614	2.3226244	2.322125	2.3325894
FAM87A	3.1970868	2.4060621	2.822117	2.8662324	2.395526	2.3325894
AC091820.1	8.484214	8.416964	8.079039	8.1951885	8.296241	8.346862
AP003472.2	3.7788045	3.5962224	3.3824863	4.036158	3.1196434	2.9745605
AP002852.1	4.6937466	4.3391814	3.0933425	4.3756356	4.567869	4.706319
AC018442.2	4.7934294	5.043118	4.718143	4.9074287	4.207742	4.6149817
AP000424.2	2.3443918	3.3401105	2.9559817	2.4969728	2.322125	2.3325894
AC018616.1	5.515743	5.021268	4.8587856	5.820581	5.161672	4.4933176
LINC02237	6.777357	7.2859917	6.917409	7.034873	6.674011	6.3948326
AP001267.1	13.836706	14.270441	14.069403	13.742231	14.046681	14.31332
AP003501.1	11.227981	12.735891	12.013612	11.546597	11.26451	10.9408245
FXYD6	9.176224	9.541496	9.266746	8.996979	9.037712	9.0388775
POLR2G	12.43451	12.408416	12.445981	12.513032	12.330128	12.271376
LINC02733	5.471497	5.573181	5.769476	5.6371045	5.273739	5.477832
TIRAP	5.633632	4.0489526	4.7832417	4.8166175	4.8269844	4.6604276
PIDD1	6.195671	6.0010777	5.888951	5.6828313	6.0408506	6.384816
ZNF576	7.7524557	7.5130205	7.6637077	7.4901915	7.5046945	7.5540094
C11orf16	9.833229	9.102757	9.315626	9.648589	9.604823	9.804221
LINC02756	2.3443918	2.323176	2.3249614	2.3226244	2.322125	2.3325894
AP002957.1	2.3443918	2.3726869	2.3249614	3.2164893	3.2256396	3.2090507
AP003123.1	2.3443918	2.323176	2.3249614	2.3226244	2.322125	2.3325894
AP003064.1	5.2890205	5.326896	5.2895026	4.003171	4.3756356	5.042265
AC009806.1	11.042057	9.932814	10.42312	10.4539995	10.540388	10.491314
AP002802.1	2.3443918	2.323176	2.3249614	2.3226244	2.322125	2.3325894
AP000879.1	5.2406726	4.936885	5.2158732	4.865555	5.0539947	4.7071886
SPON1-AS1	9.005013	7.721451	8.401914	8.307649	8.540701	8.717889
AC090857.2	2.3443918	3.1399248	3.5608606	3.2435935	3.6234865	3.5479674
NAV2-AS1	4.7411065	6.1886497	5.597931	4.221543	4.9353447	5.3497663
PARVA	9.216135	9.193917	9.101285	9.076774	8.590777	8.397208
AC110275.1	11.00399	11.146565	11.046761	10.524524	10.88748	11.089554
AC011853.2	2.3443918	2.323176	2.3249614	2.3226244	2.322125	2.3325894
AP001107.2	5.743028	5.3672223	5.4564047	5.3180084	5.3736563	5.3607483
LINC02489	7.621592	6.76493	7.1926193	8.022937	8.1684675	8.122739
AP002748.4	9.068068	9.151334	8.996466	9.145366	8.881391	8.734074
ILK	9.52847	9.746546	9.548711	8.737806	8.903135	9.094484
AP002428.1	2.3443918	2.323176	2.3249614	2.3226244	2.3377023	2.3325894
CD99P1	8.816947	7.831248	8.282669	9.0311985	8.759226	8.382308
AC136759.1	2.3443918	2.323176	2.3249614	2.3226244	2.322125	2.3325894
EDRF1-DT	8.679457	8.602588	8.43639	9.040633	8.94101	8.928562
AC104031.1	6.8776736	5.923786	6.3266015	7.371447	6.9324737	5.979541
AP003043.1	2.3443918	2.323176	2.3249614	2.3226244	2.322125	2.3325894
FAM86C2P	9.198622	9.003604	9.063942	8.985339	9.019079	9.315377
TMX2	11.522567	11.897094	11.688333	11.704108	11.459851	11.516076
INTS5	4.413543	4.7582154	4.6458273	5.0267305	4.515614	4.2963686
AP005018.2	7.365181	7.0373755	6.952936	7.2621374	7.2407627	7.0934086
AP003068.1	6.434823	6.679152	6.6621494	6.6135635	6.183016	6.278085
OR56A3	2.3443918	2.323176	2.3249614	2.3226244	2.322125	2.3325894
AC108471.2	6.3899207	6.306306	6.4112725	6.718711	6.224352	6.0937886
AP001972.1	5.2844462	4.7768373	5.128087	4.971282	4.680452	4.5473146
AP002340.1	2.3443918	2.323176	2.3249614	2.3226244	2.639646	3.299181
AP001972.2	8.186237	9.051822	8.707139	8.788128	8.135065	7.5554833
PRG2	5.661251	5.6461606	5.524747	5.817082	5.686649	5.604182
PRSS53	13.09886	13.136205	13.103859	12.808691	12.764395	12.869641
AC087277.1	3.1789746	3.3617387	3.1930308	2.3226244	3.2332366	3.121338
TMCO5B	5.390332	4.784002	4.8455844	5.0178027	5.6366167	6.2795386
LINC02695	2.3443918	2.323176	2.3249614	2.3226244	2.322125	2.3325894
AC123777.1	3.7536283	2.9898834	2.3249614	2.5382917	2.322125	2.750824
TRIM64C	5.170532	5.3570876	5.3887496	5.301776	5.7069	6.51717
TRIM49D1	2.917717	2.323176	2.4980104	2.909734	2.6491554	3.1039677
AL139349.1	8.020491	8.166511	7.910416	8.1645155	7.911738	7.9347773
NAV2-AS5	3.2952325	2.6498961	3.616935	3.2655096	2.4001856	3.076419
LINC02710	4.056374	3.2642097	3.3355138	3.6918774	3.4761891	4.017165
AC107884.2	3.4482758	4.0432386	3.842202	3.908057	3.4725118	4.561423
AP002812.5	4.498759	4.9846315	4.8423195	5.0659337	5.1196976	5.012152
BBOX1-AS1	4.5663238	5.846837	5.6883497	6.373824	5.6304684	5.6937737
AP001189.3	7.4260416	7.2171535	7.1766014	7.688456	7.822685	8.104262
AC100786.1	12.8066025	13.766621	13.290357	14.046681	13.384968	11.84677
AP000873.3	3.71744	3.9167137	3.9127812	4.314704	3.6334314	4.03746
AC009656.1	7.0815163	7.1036916	7.0320654	6.870745	7.3632917	7.8818445
LINC02684	2.3443918	2.323176	2.3249614	2.3226244	2.322125	2.3325894
NPIPB6	11.1509	10.50618	10.843797	10.874427	10.718007	10.835552
LINC02730	4.6094785	4.9404917	4.8660126	4.8110323	4.7491817	4.9549284
LINC02757	4.597886	3.5940452	3.3969364	4.7417665	4.044073	3.4860148
AC010768.2	5.676754	5.790952	5.8183455	5.6452174	5.4684043	5.4285026
AC100763.1	4.6850367	4.7087364	3.9076343	3.9209342	2.6281295	3.6831148
AP005436.3	2.3443918	2.5643895	2.3249614	2.3226244	2.322125	2.3325894
TRIM53BP	2.3443918	2.323176	2.3249614	2.3226244	2.322125	2.3325894
RCN1	10.445765	10.70917	10.550592	9.795957	9.950737	10.284966
TDRKH-AS1	6.14623	5.7265	5.9766836	6.1991444	5.764903	5.8570023
KLC2	8.641606	8.649649	8.557625	8.599318	8.558821	8.635203
TSSC2	10.007953	9.858508	9.896244	9.805946	9.850794	10.023024
AC010768.1	2.3443918	3.6812315	2.3249614	2.3226244	2.5875258	2.798232
AP003555.2	6.918351	8.500825	7.849898	7.245451	6.9592233	6.810982
AC091053.2	2.3443918	2.323176	2.3249614	2.3226244	2.322125	2.3325894
AP001825.1	2.3443918	2.4332478	2.3249614	2.3226244	2.322125	2.3325894
AP002807.1	7.3810377	5.7448277	6.7101936	5.729988	6.1806183	6.867353
LINC02722	2.3443918	2.323176	2.3249614	2.3226244	2.322125	2.3325894
CCDC7	7.245611	7.768758	7.5356207	7.937771	7.6942916	8.033852
AL161747.2	3.293714	3.9582891	3.0582204	2.639208	2.568176	3.3688614
KCNK4-TEX40	4.852672	5.930611	5.372587	5.358163	5.310543	5.9613676
FARSB	7.4652467	7.5619354	7.5130205	7.7045474	7.655227	7.6391325
LINC02825	2.3443918	2.323176	2.3249614	2.3226244	2.322125	2.3325894
AC007450.1	4.4918656	4.370907	3.8613348	4.724767	3.9109435	4.4648013
AC062028.1	8.161374	8.173013	8.13826	8.001045	7.8711233	7.9008965
MIR9-3HG	2.8568647	2.525663	3.0828881	2.5184371	2.322125	2.7446864
AP000763.3	4.5731845	5.083805	4.7392454	4.5466394	5.1449156	6.2523046
SNHG1	5.5686107	7.1022563	6.7020307	5.420096	5.463379	5.520647
AC138932.1	8.95759	8.628482	8.582331	8.725359	9.260622	9.787228
MIR200CHG	9.037331	7.7346134	8.443813	9.591742	9.1775875	8.389046
DENND5B-AS1	2.9889593	3.9931297	3.5338871	2.5750353	2.7343647	2.3325894
SRD5A1	8.89827	8.831076	8.812201	8.217621	8.607624	8.9589615
PDIA3	12.515844	12.379177	12.375565	12.747468	12.593731	12.520364
SHLD2P1	10.974887	11.444589	11.148245	11.188299	11.09376	11.20881
FAM230I	3.4602795	3.3112104	3.3278244	3.5316148	3.3201256	4.3611226
AP000462.2	4.756743	4.271369	4.465287	4.286593	4.7739406	4.875885
RERG-IT1	6.1426125	6.2134094	6.2385945	6.54336	6.319867	6.0760646
AC073864.1	2.3443918	2.323176	2.3249614	2.3226244	2.322125	2.3325894
LINC02411	5.0765324	4.673983	4.7159896	5.13945	4.9399157	5.1598177
AP003108.2	6.7168922	6.6076555	6.3939524	7.2228484	6.8349795	6.54685
AP002761.2	2.3443918	2.323176	3.1826344	2.5507035	2.322125	2.675457
AC084357.2	2.3443918	2.5521832	2.573655	2.3226244	2.322125	2.3325894
AP000777.1	5.636816	5.7402415	5.127385	5.463587	5.7310915	5.915009
KDM2B-DT	5.406208	4.9147534	5.431859	4.415886	4.835861	5.2715526
AC048382.1	6.645872	7.130376	6.9684463	7.0751076	7.294916	7.5922685
AP000808.1	5.4087453	5.5985694	5.254442	5.633836	5.531659	5.508599
AC137590.1	3.9539528	3.8989635	4.1297154	3.4463506	4.24383	3.7811766
ZNF20	6.2795386	6.5563884	6.3462543	6.86284	6.8173084	6.33384
PEBP1	13.685358	14.08135	13.860918	13.682083	13.737666	13.742949
ANAPC15	10.333827	9.940586	10.125042	10.19387	10.16911	10.314845
TRAPPC2B	10.450635	10.639839	10.53927	10.398518	10.68558	10.774834
LINC02420	5.199849	5.0226393	5.098762	4.7864656	5.2846203	5.9616494
NOMO2	7.816514	7.8435044	7.9505005	7.958131	7.9144316	7.784103
AC091814.1	3.8803024	4.2710967	4.058684	3.4160917	4.504875	5.340373
LINC02440	2.3443918	2.323176	2.3249614	2.3226244	2.322125	2.3325894
AC010186.4	8.112913	8.142208	8.040552	7.7420993	7.9421825	8.274838
PLBD1-AS1	5.444595	6.2086086	5.7688837	5.9891334	5.6447296	5.02852
LINC01479	4.220351	4.5186105	4.438358	4.125692	5.155412	4.058992
AC090023.1	3.9355874	3.3074965	2.6399956	2.7485785	3.359224	4.1566706
TTTY6B	4.680324	3.928615	4.4176946	4.328905	3.975393	4.4568787
AC006065.4	8.230135	8.144087	8.222383	7.839898	8.4121895	8.912614
AP000593.3	6.6527376	7.3227572	6.651493	7.500831	6.9726515	6.3210893
ABCC6P1	2.3443918	7.5263524	6.7063017	2.521492	3.9893525	4.42609
AC073912.1	2.3443918	3.0523043	2.3249614	3.7633395	2.7042222	2.6700015
LINC02404	2.3443918	2.323176	2.3249614	2.3226244	2.322125	2.539089
AC136188.1	6.033562	4.898919	5.670899	5.5240784	5.675299	6.11695
NUDT4	10.563836	12.080304	11.532383	10.997606	11.307411	11.477668
AC016993.1	6.5247707	6.5644345	6.6308093	6.6069965	6.6027265	6.5185328
AL139353.2	8.957773	8.711184	8.766565	9.307256	8.898477	8.312392
TUBA1B	7.6431966	7.298359	7.4067574	7.355029	7.31891	7.3157415
SMIM41	9.362546	8.002578	8.67226	8.309258	8.292602	8.267142
LINC02385	2.3443918	2.7947052	3.5524733	2.3226244	2.3442173	2.3325894
AC004801.4	2.3443918	2.323176	2.3249614	2.3226244	2.322125	2.3325894
FAIM2	6.943469	6.7696595	6.8656178	6.843003	7.427217	8.110079
GOLGA6L9	7.7551904	8.217144	8.004364	8.378607	8.025675	7.61902
KIRREL3-AS1	2.3443918	2.323176	2.3249614	2.3226244	2.3545082	2.3325894
CR383656.12	5.4768186	5.646686	5.66523	5.20212	5.1501045	5.1969643
AC016705.1	9.323287	9.558557	9.470851	9.727792	9.519585	9.333059
AC027288.1	2.3443918	3.818246	3.2542036	2.3226244	3.1605122	3.599016
AC073569.1	5.7988744	5.36091	5.3606405	5.49017	5.5661063	5.1997223
AC012555.1	4.642584	4.951988	4.8998866	5.7505465	5.750756	5.3596582
TEX22	2.3443918	2.323176	3.034841	3.0975854	3.546644	3.1473544
ERBB3	12.126822	12.291273	12.207205	12.494939	12.259815	12.375954
AC128707.1	2.3443918	4.9060225	4.3958807	2.4654953	2.322125	3.0795486
AC009387.1	3.11441	2.5443332	2.6368039	2.3226244	2.4629402	2.3325894
TUBA1C	8.393358	8.375632	8.4129095	8.3690405	8.278452	7.993063
AC012555.2	6.223242	6.6587367	6.2277493	5.945587	6.242495	6.192389
AC089983.1	2.3443918	2.5265355	2.3249614	2.3226244	2.322125	2.3325894
AC013437.1	2.3443918	2.323176	2.3249614	2.3226244	2.322125	2.3325894
AC007656.2	3.6795754	4.5867405	4.481492	4.42609	4.1789103	4.2581944
LINC02416	2.3443918	2.323176	2.3249614	2.3226244	2.322125	2.3325894
AL355112.1	2.3443918	2.323176	2.3249614	2.3226244	2.322125	2.3325894
MTERF2	10.170703	10.96224	10.596182	10.140603	10.2405205	10.568088
AC123567.2	4.4359713	5.669517	4.8139257	5.152465	4.7593083	3.502393
AK1	13.823362	14.745816	14.309751	15.081833	14.452346	13.389824
AL512310.10	6.191819	6.1604786	6.1413474	6.313124	6.005123	6.1926417
LINC02258	2.8946142	2.4287982	2.4189408	2.9250145	3.4490526	4.102051
COX6A1	4.204098	3.848764	4.1573067	4.073148	3.697452	3.1805406
AC089998.2	2.3443918	2.323176	2.3249614	2.3226244	2.322125	2.3325894
LINC02396	2.3443918	2.5803223	2.5656297	2.3226244	2.4305265	2.5406992
AC123905.1	2.3443918	3.2429278	3.087849	2.3226244	2.322125	2.3325894
CR383656.10	2.3443918	2.323176	2.3249614	2.3226244	2.322125	2.3325894
AL110292.1	5.220673	5.8127995	5.619787	5.125671	5.257469	5.2266545
AC025031.1	2.3443918	2.323176	2.3249614	2.3226244	2.322125	2.3325894
GLYCAM1	9.327276	9.552766	9.537136	9.662551	9.594396	9.806356
AC073591.1	2.3443918	2.323176	2.3249614	2.3226244	2.322125	2.3325894
LDHAL6CP	4.894434	4.54359	4.853507	4.794981	5.1240044	6.269068
AL049836.2	2.3443918	2.323176	2.3249614	2.3226244	2.322125	2.3325894
AC026888.1	3.2355103	2.323176	2.3249614	2.3226244	2.322125	2.3325894
LINC02833	5.7210574	6.708279	6.254689	6.261768	6.204197	5.962529
AL133240.1	2.3443918	2.323176	2.3249614	2.3226244	4.0381384	2.3325894
LINC01629	5.55003	4.571949	5.0496016	4.801985	5.5360975	6.335642
AC087386.2	5.4605503	5.504621	5.481373	6.2292185	6.009762	6.614472
AL049775.3	2.3443918	2.426986	2.3249614	2.3226244	3.1579843	2.3325894
AL161757.2	2.3443918	2.323176	2.3249614	2.8530238	2.988179	2.9766757
AL136038.2	4.63972	5.27349	5.2932806	5.3850865	5.480304	5.4121423
AL049829.2	8.2024975	7.4596667	7.717061	7.7417836	8.657937	9.297094
LINC02290	2.3443918	2.323176	2.3249614	2.3226244	2.385092	2.6349294
AL157912.1	6.536682	6.384816	6.436971	6.381667	6.3920074	6.552426
ERO1A	9.053925	7.940656	8.449332	9.044559	8.990264	8.682472
CIPC	8.011479	8.275803	8.037982	8.628482	8.254094	7.8216195
LINC02251	7.336425	6.758374	6.921086	6.966405	7.0143065	7.0299954
AC026495.1	9.557261	9.975819	9.805049	9.254906	9.453928	9.794188
AL139193.1	2.3443918	2.323176	2.3249614	2.3226244	2.322125	2.3325894
AL358333.1	2.3443918	2.323176	2.3249614	2.3226244	2.322125	2.3325894
LINC02287	4.0439086	4.0279083	3.770678	3.2813826	3.0319746	3.2258933
AC107958.2	3.6846313	3.4484692	3.2646403	3.5789406	2.7967033	2.5973365
AC244502.3	8.973239	8.645088	8.6022215	9.450681	8.627775	8.507866
AL158801.3	3.6466506	3.489808	2.3249614	2.5011744	2.7503338	3.85751
AL355835.1	4.573263	4.632571	4.461346	4.376958	4.411029	4.9421334
AL392023.1	2.3443918	2.323176	2.3249614	2.3226244	2.322125	2.3325894
LINC02314	2.3443918	3.3605025	2.3249614	2.3226244	2.322125	2.3325894
AC091544.2	2.3443918	2.323176	2.3249614	3.027568	3.3468404	3.3256304
AF107885.2	6.6412897	7.117072	6.814397	6.7840414	6.6478186	6.5883737
AL157871.2	2.3443918	2.323176	2.3249614	2.3226244	2.322125	2.3325894
AL049780.2	4.2908797	5.466856	4.652586	5.6889763	5.5331283	4.908998
AL356805.1	2.3443918	2.323176	2.3249614	2.3226244	2.322125	2.3325894
ARID4A	4.1528196	2.9175284	3.351135	3.4595969	3.8181055	3.780435
AL133279.2	2.3443918	2.8921554	2.4382885	3.0358386	2.7163577	3.2718284
AL139099.2	3.246552	4.2194376	4.2971344	3.1659489	2.3880696	3.78365
AL133279.1	7.47434	7.855232	7.7002134	7.4726477	7.458447	7.467841
AL352984.1	2.9817786	2.323176	2.3249614	2.3226244	2.3311882	2.3325894
BCL2L2	10.744371	10.52519	10.580429	10.273862	10.556445	10.817854
AL121821.2	3.5674086	3.832171	4.0960655	3.6575356	3.802603	3.5033357
AL162464.1	3.653445	2.323176	2.3249614	2.3226244	2.322125	2.6163347
LINC02330	4.5502005	4.8094764	4.830806	3.995332	4.622189	4.44549
AC090971.3	7.6264796	6.1756916	6.882467	7.171874	7.127507	7.284092
AC019254.1	5.28111	5.069337	5.2324586	5.2765174	5.284078	4.9350386
AC020661.2	7.683592	7.383133	7.4777384	7.4560604	7.7134867	8.080174
EFL1P1	5.500472	5.2089586	5.3076124	5.2244844	5.105195	4.795375
AC124248.1	7.6027646	7.930596	7.5312195	8.516893	8.185502	7.8411093
AC048383.1	11.340277	11.714115	11.409318	11.353075	11.082988	11.202897
AC026992.2	6.9213524	8.222021	7.6848335	6.771357	6.6985855	6.6231666
AC012379.1	2.3443918	2.323176	2.3249614	2.3226244	2.322125	2.3325894
AC138649.1	2.3443918	2.323176	2.3249614	4.2334356	2.322125	2.3325894
LINC02206	6.0422225	6.139679	5.883389	5.437586	5.672538	5.8913994
AC022898.1	5.2695384	5.553357	5.471122	5.3578744	5.1673775	5.256169
LINC02622	4.824886	4.4444747	3.9941456	4.036989	5.0442643	5.834914
AC024337.1	4.681086	5.0340157	4.598001	4.864374	4.8511825	5.4154263
AC079328.2	7.2206116	6.905656	7.1378016	6.1651287	6.0136876	6.257488
AC023355.1	11.5583105	12.436712	11.9744835	12.435723	11.777784	10.980366
AC020704.1	2.3443918	2.323176	2.3249614	2.3226244	2.322125	2.3325894
AC084855.2	2.7953742	3.7315464	3.0741394	3.3209028	2.7358968	2.843686
IRX1	12.676796	13.397041	13.073879	13.615208	12.886713	12.286836
ISL2	2.3443918	2.323176	2.3249614	2.4160905	2.322125	3.4196584
AC022710.1	3.1347156	3.3078582	2.7179933	2.639341	3.3893285	3.2197433
AC012170.3	5.8779345	6.4363914	6.336969	5.825703	6.0884886	6.2736626
BNIP2	5.6079636	5.749701	5.6110687	5.5965242	5.9389114	6.323113
AL590133.2	6.5847692	6.5525355	6.559328	6.047559	6.24174	6.3918457
REC114	2.3443918	2.323176	2.3249614	2.3226244	2.322125	2.3325894
GOLGA6L1	7.1923285	6.716029	6.7315745	4.8379006	6.0228906	6.3963823
AC022929.1	2.3443918	2.323176	2.3249614	2.3226244	2.322125	2.3325894
AC114546.2	2.3443918	2.323176	2.3249614	2.7360091	2.322125	2.3325894
AC108449.3	7.3547506	6.7785587	7.0654483	6.7615438	7.1351223	7.556198
AC012404.1	2.7489166	2.8687236	3.1712554	2.3670163	2.336276	3.3807435
AC019254.2	2.3443918	2.323176	2.3249614	2.3226244	2.322125	2.3325894
AC026583.1	6.3151574	6.940797	6.4646835	6.0816774	6.738021	7.330179
AC021818.1	5.8632765	5.310652	5.279894	5.041631	5.267988	5.6268225
AC020661.3	4.594953	4.8726673	4.93808	4.3656526	4.974712	4.9293203
NCAPGP2	4.5019116	2.323176	2.8946142	2.9056175	2.6441953	3.2283568
AC087286.3	5.4296274	4.4991736	4.8205614	4.5787187	4.2573786	3.9606583
MT2A	11.058242	12.359793	11.884321	12.854189	12.261625	10.987978
ADIRF-AS1	11.81917	13.462645	12.781826	14.471654	13.837522	12.778254
AC009065.7	3.052824	3.480733	3.2852793	3.4882073	3.3838913	3.8733914
AC126323.6	6.040098	5.8483725	6.035706	6.1665883	6.1395316	6.1225595
AC138907.5	7.3781614	7.6385946	7.468544	7.4018393	7.2811627	7.1115203
LINC01243	3.1166227	2.323176	2.3249614	2.3226244	2.322125	2.3325894
AC009133.1	9.829594	9.870508	9.848825	9.479814	9.7562275	9.868713
AC068987.3	3.2428555	3.0476587	3.0588772	3.0967777	3.1153522	4.2181
AC009034.1	8.889383	8.524228	8.8092	8.949706	9.055735	9.193148
AP003071.3	3.1802514	3.4085758	3.098287	3.1618884	3.1672044	3.288981
LINC02140	2.3443918	2.323176	2.3249614	2.3226244	2.322125	2.3325894
AC018943.1	4.145568	4.268695	4.3391814	3.8255315	3.4463506	4.010087
AL078644.1	2.3443918	2.323176	2.3249614	2.3226244	2.322125	2.3325894
AC009119.2	2.3443918	2.323176	2.3249614	2.3226244	2.3325937	2.3325894
PDF	8.177008	8.080729	8.173013	8.094532	7.8639474	7.953458
AC137932.1	7.5609937	7.0630875	7.238585	6.7997613	7.491725	7.9959226
AC010333.1	4.7578597	5.383751	5.0301	4.8321605	5.0779424	5.298571
LINC02131	10.503883	11.442476	11.3541355	11.767143	10.923937	9.961668
AC009053.1	8.676529	9.261751	9.04031	8.846389	8.591504	8.909306
AC046158.1	2.3443918	2.323176	2.3249614	2.3226244	2.322125	2.3325894
ATXN2L	10.430107	10.5236	10.401532	10.331205	10.419138	10.239642
COG8	10.115355	9.993257	10.072055	9.778568	9.794529	9.786242
MAZ	8.042571	7.4054413	7.4726477	7.009958	8.298599	9.144382
RUNX2-AS1	2.3443918	2.323176	2.3249614	2.3226244	2.322125	2.3325894
AC009117.2	7.779713	6.6647124	7.0817323	6.82316	8.300607	9.1134205
AL035425.3	2.3443918	3.5675254	2.8393526	3.2919931	2.7521281	2.3325894
AC026336.2	2.3443918	2.323176	2.3249614	3.5504253	2.322125	2.3325894
AC109597.1	4.398616	4.443072	4.375951	4.4127445	3.9301286	3.6148198
TP53TG3	6.332113	6.2047873	6.316017	5.898271	5.9563293	6.340721
BLOC1S6	9.432602	9.7276535	9.637292	9.652248	9.604566	9.593319
AC025259.3	10.858842	12.831216	11.873161	11.862999	11.302643	10.855734
AC009041.3	5.24589	5.67925	5.529017	4.7432184	5.2721186	5.5507693
AP003096.1	2.3443918	2.379993	2.3249614	2.3226244	2.3465364	2.3325894
AC027682.2	6.6155276	5.9463377	6.3040414	6.7188287	6.5791698	6.3923435
AC092681.2	2.3443918	2.323176	2.3249614	2.3226244	2.322125	2.3325894
AC026471.3	7.5775843	7.1194925	7.1936088	6.9162803	7.8877397	8.741583
AP003071.2	4.281682	4.756415	4.8434625	4.6439753	4.6776457	4.167745
Z98885.2	5.978013	6.0587435	5.9268446	5.292996	5.8820634	6.198368
LINC02168	2.3443918	2.323176	2.4431608	2.475859	2.322125	2.3325894
AC073878.2	2.3443918	2.323176	2.3249614	2.6657023	2.571929	2.3325894
AC023824.5	3.2402198	3.6051593	3.32241	3.3262923	3.0337543	2.3325894
AC007496.1	2.3443918	3.3210924	3.9855123	3.9143322	2.805028	3.6373038
NOMO1	11.994905	12.013915	11.957653	11.504092	11.715081	12.057006
AC100835.1	6.9143143	6.930729	6.6965265	6.749858	6.685411	6.977806
Z97986.1	4.6669083	4.240832	4.6268744	4.3494596	4.4231753	4.632655
AC105020.3	6.170815	6.543484	6.3274307	6.361696	6.3122077	6.0079775
AC009093.1	5.3398333	5.9130673	5.5662913	5.4882936	5.4248614	5.602696
AC134312.3	2.3443918	2.323176	2.3249614	2.3226244	2.322125	2.3325894
AC009108.2	11.4561615	12.0460415	11.753803	11.632212	11.494442	11.590044
AC005692.2	2.3443918	2.323176	2.3249614	2.3842006	2.322125	2.5511482
AC091057.6	7.895582	8.050174	8.034856	8.461232	7.9245205	7.779713
AC018558.2	6.2003336	5.943043	5.8397746	5.8233547	5.8682876	6.029175
LINC02178	2.3443918	2.323176	2.3249614	2.3226244	2.322125	2.3325894
AC007601.2	2.8090787	3.0424826	3.8911538	2.3226244	3.1299405	2.3325894
Z92544.1	7.4659133	6.941087	7.260726	7.4706364	7.154757	7.380904
WWOX-AS1	2.3443918	2.323176	2.3249614	2.3226244	2.322125	2.3325894
AC010547.1	3.9923651	4.119107	4.158191	6.2764378	5.45065	4.272466
AC073878.1	2.3443918	2.323176	2.3249614	2.3226244	2.322125	2.3325894
LINC02769	3.2834814	3.1304278	3.4629009	3.6610985	3.9697053	4.665169
AC138028.1	5.528485	5.635482	5.8441625	5.6530166	5.5368333	5.2573
AC009093.4	2.3443918	2.323176	2.3249614	4.332755	2.322125	2.3325894
LINC01735	4.6962004	3.6374207	3.9013526	5.0595202	5.3280134	5.032417
AC002310.4	7.4526253	7.5711303	7.408476	8.040826	7.7804613	7.713993
AC091544.4	4.334009	3.9399462	4.0308223	5.635482	4.9457216	3.6335986
AC009019.1	2.3443918	2.8017015	2.3249614	2.3226244	2.322125	2.3325894
AC010551.1	2.3443918	2.323176	2.3249614	2.3226244	2.322125	2.3325894
AC136443.4	8.352579	8.627586	8.510269	8.453248	8.362595	8.279421
AC120498.3	5.1906347	5.997681	5.9731684	5.643963	5.5688343	5.2962894
SNX20	5.644297	5.4252024	5.58158	5.06976	5.5218325	5.910145
AL031716.1	3.202195	2.323176	2.3249614	2.462432	2.343349	2.3325894
MT1H	10.490082	12.093329	11.437454	12.179549	11.72345	10.518552
AC109597.2	3.5397573	3.686083	2.6303394	2.7576556	3.864629	4.2227345
AC008741.1	4.3836455	4.544099	4.530925	5.2242494	4.627836	4.2820973
AC105020.4	4.627836	4.5094934	4.4602556	4.726149	4.4933176	4.2733364
AC007598.2	4.1332245	4.0884876	4.400297	4.267886	3.647675	3.7057984
AL031717.1	3.444273	3.8265955	3.7559636	3.5288334	3.4742262	3.428434
AC137761.1	6.244335	6.0807433	6.210464	6.970435	6.39743	6.106341
AC084064.1	2.9445121	3.399515	2.5950398	2.3226244	2.322125	2.3325894
AC007608.2	2.3443918	2.5080245	2.3249614	2.3226244	2.322125	2.3325894
SNTB2	12.9134445	11.672003	12.394158	11.967945	12.006677	12.05928
AC138907.1	8.065004	8.1567545	8.091041	7.862116	7.9112425	7.8575926
AC126696.3	2.3443918	2.7859762	3.0615501	2.3226244	2.6107912	2.3325894
MT1M	10.680614	11.9522705	11.408688	11.891799	11.629545	10.787216
AC004233.1	4.358082	6.5040946	4.59266	4.9045677	4.5021343	4.9082255
AC108134.4	8.047867	7.4087195	7.703186	7.830907	7.794706	7.5734367
AC024361.3	5.626362	5.4895754	5.727104	5.6322656	5.4755096	5.5029383
DHX33-DT	2.3443918	2.323176	2.3249614	2.3468785	2.322125	2.3325894
AC040162.1	6.8637123	6.5796833	6.686737	6.7436	6.7959704	6.8188086
AC006435.1	6.1379914	6.153258	5.8550396	5.9881444	6.3980803	6.7153606
AC215217.1	3.6779132	2.323176	2.3249614	2.5255754	2.322125	2.3325894
LRRC37A2	9.47628	9.490412	9.473611	10.138943	9.853866	9.519003
AC007014.1	7.914025	7.2621374	7.4904776	7.191383	7.540712	7.892854
AC113189.3	5.333816	5.1085386	5.1856155	5.2513294	5.117829	5.1388044
NCBP3	9.7511425	8.935691	9.41891	8.806238	9.013708	9.673159
AC130371.1	6.9741864	7.0842056	6.7958474	7.3524218	7.402645	7.7457786
AC005920.4	4.662865	3.8668613	4.3085885	4.204647	4.012171	4.4070005
HNRNPA1P35	8.324635	8.588238	8.539106	8.655967	8.476239	8.544677
AC087392.2	2.3443918	2.323176	2.3249614	4.082143	2.8987741	2.3325894
AC006111.1	5.3156896	4.7557774	4.801985	5.1356754	4.886726	5.130823
AC027801.4	2.3443918	2.323176	2.3249614	2.3226244	2.322125	2.3325894
AC087392.4	3.0180304	2.5279138	2.433526	2.3226244	2.9783304	2.6521819
AC137056.1	2.3443918	5.9325366	5.325273	2.3226244	2.322125	3.0744722
AC145207.8	4.988424	4.700703	4.3762393	5.219389	4.670235	4.5655303
AC007638.2	2.3443918	2.788601	2.3249614	2.3758075	2.9243124	4.4737616
AL160291.1	5.4332356	5.333612	6.416884	5.939514	5.531551	6.01944
AL157931.1	2.3443918	2.323176	2.3249614	2.3226244	2.322125	2.3325894
AC145207.2	6.8758297	6.2770243	6.4509916	6.7367215	6.546227	6.6836233
CHMP6	16.966526	16.837603	16.837603	16.916807	17.041813	16.937317
AC116025.2	2.3443918	2.323176	2.3249614	2.3226244	2.322125	2.3325894
AC007638.1	2.3443918	2.323176	2.3249614	2.3226244	2.322125	2.3325894
AC068014.1	2.3443918	2.7511387	2.882459	2.3226244	2.3694568	2.916499
AC103808.4	2.3443918	2.7183578	2.3249614	2.3226244	2.322125	2.3325894
ALOX12B	4.594121	5.1037498	4.9075975	4.7091784	4.835626	4.964113
AC093330.1	7.520711	7.528927	7.617595	7.345374	7.50662	7.6952024
LINC01476	5.2220263	5.944403	5.394791	5.979915	5.5029383	5.0770535
PRR11	9.574599	9.427531	9.441179	9.470516	9.654703	9.7853565
AC074237.1	2.3443918	2.323176	2.3249614	2.3226244	2.322125	2.3325894
AC015688.6	5.9716234	5.51492	5.5896006	5.808201	5.704129	5.570978
AC103808.5	2.3443918	2.323176	2.3249614	2.3226244	2.322125	2.3325894
AC012447.1	5.4070477	5.131669	5.131205	5.1936364	5.255262	5.8676853
AP003396.5	8.346862	8.789031	8.604659	8.2782545	8.374929	8.7083645
AC116003.1	3.9117773	4.384022	4.004094	3.9323802	4.531488	3.214807
AC061975.2	7.723102	7.480517	7.600884	7.402645	7.4989424	7.978131
AC015813.1	10.661167	10.686755	10.762619	10.824223	11.007426	11.09739
AP005264.4	2.3443918	2.637538	2.3249614	2.3226244	2.322125	2.3325894
AC015818.3	6.0846786	5.1438603	5.715498	6.0212984	5.9383335	6.0568347
AC103808.3	3.341439	2.3917897	3.722296	3.3829563	4.74203	3.2494454
AC103810.1	11.04141	10.847557	10.974187	10.594898	10.750095	11.038792
AC129510.1	5.990089	5.9541216	5.795343	5.599687	5.205999	5.253551
AC006441.3	6.2908626	6.009638	5.8935165	6.773514	6.194261	5.7723074
PNPO	6.8458157	9.3900795	8.490954	7.386931	7.4833107	7.657356
SNHG15	8.968661	8.434139	8.614876	9.592276	9.326807	8.923361
AC044873.1	7.823968	8.157813	7.1842337	7.995391	7.6901712	7.471644
AC091027.1	5.8063254	6.339837	5.788846	5.6610603	5.99786	5.7798066
AP005265.1	3.1697319	2.323176	2.3249614	2.5411074	2.322125	2.3325894
LINC01443	5.039304	4.0682564	4.341496	5.197134	5.0765324	5.767302
RAB12	10.003002	9.386995	9.604566	10.095776	9.767576	9.286265
AC026254.2	4.2067256	4.3208537	4.294736	4.9253316	4.4686184	3.2545998
AC090616.5	4.919075	4.64967	4.2536664	4.5653143	4.0706453	4.524428
AC129492.4	5.6586647	5.3720965	5.28972	6.710637	6.0901833	5.517253
AP005901.2	2.3443918	2.323176	2.3249614	2.3226244	2.322125	2.3325894
LRATD1	6.95325	6.680653	6.6946635	6.760351	6.672185	6.3029714
AC024610.1	2.3443918	2.4384668	2.3249614	2.3226244	2.322125	2.3325894
AC005154.3	9.670536	9.857735	9.801616	8.730445	9.087706	9.627453
AC068418.2	9.191363	9.129328	9.159945	8.622142	9.169781	9.615381
PRKCA-AS1	2.3443918	2.323176	2.3249614	2.3226244	2.863959	2.3325894
AP005242.1	3.050907	2.476689	2.3249614	2.399416	2.8435068	2.3325894
AC130324.1	3.3483195	2.846477	2.8141515	2.6816497	2.322125	2.8153296
AP005203.1	6.202051	6.240172	6.1502504	6.020471	5.9072704	6.420993
AC118755.2	4.125303	3.3915849	4.151737	3.6552625	3.8698997	2.8220298
TYMSOS	9.2737055	9.550795	9.434325	9.358461	9.3464	9.140798
AC080037.2	4.8172083	3.4970117	3.9537861	5.6995773	6.0552287	5.8744674
AC111170.2	5.299855	4.9655337	4.79041	6.1545935	5.5686107	5.3491716
FUT5	6.1817513	6.4096837	6.1075726	5.8867607	6.311216	6.8445587
AC010327.7	6.323338	7.310606	7.4170375	7.7038574	6.4600854	3.6662948
KF456478.1	7.0461426	6.6985855	6.648576	6.9347386	7.204974	7.4278183
FXYD7	9.572737	9.412299	9.5282135	9.58477	9.3393955	9.027483
AC012615.2	9.302187	9.00335	9.231962	9.14865	9.064247	9.134985
AC125494.1	2.3443918	2.7532172	3.670127	3.426682	3.42385	2.9739468
ADGRE5	7.205698	7.698906	7.372728	7.610338	7.5085464	7.3280997
DIRAS1	6.8163004	7.035179	6.589432	6.3346076	6.112216	6.4399147
AC104365.3	7.1996074	5.7228947	6.4450355	5.4491687	5.782041	6.6340575
AC005329.2	2.9455738	4.4164953	4.3548403	3.4929438	4.360978	5.0677886
AC011511.3	6.3019257	5.2738233	5.5962567	5.5621796	5.7330008	5.3836393
AC005306.1	7.5107465	7.3027678	7.399273	7.1557117	7.171142	7.105357
AC104985.1	5.949004	5.5596952	5.609401	5.870903	5.587293	5.3782754
AC008736.2	2.3443918	2.323176	2.3249614	2.3226244	2.322125	2.3325894
AC005262.2	5.312672	4.521721	4.950162	5.2924805	4.870918	5.610852
AC005597.1	2.3443918	2.323176	2.3249614	2.3226244	2.322125	2.3325894
AC009005.1	5.024494	4.220351	4.2890577	4.7586374	4.3739376	4.4843345
COX6B2	9.93139	9.893894	9.876877	9.217808	9.492708	9.7699175
C19orf33	9.924421	9.422569	9.78054	10.003002	9.840889	9.788689
AC090771.2	2.3443918	3.0037994	2.3249614	2.3226244	3.027568	2.3325894
ZNF420	14.83548	15.47565	15.236813	15.71495	15.215717	14.550955
AC010776.2	5.883836	5.9119477	6.0324135	4.7937727	5.6077056	6.0196075
APOC4	8.069841	8.111435	8.031801	7.9460955	7.952059	7.9105964
AC092069.1	13.088873	12.388458	12.726618	12.722286	13.230699	13.567875
AC007998.3	7.61803	6.092083	7.088598	5.941254	6.5214944	7.211408
AC025048.4	6.2646136	6.078403	6.0539174	6.000213	5.762737	6.0087304
AC008738.3	2.9464622	4.89782	4.6964006	4.418167	4.948713	4.3852673
CFAP97D1	2.3443918	2.323176	2.3249614	2.3226244	2.322125	2.3325894
AC090236.1	3.8188043	3.517951	3.8437934	2.9785538	3.3076863	4.0598617
AC005702.1	5.399579	6.183301	5.8767242	6.8284287	6.4750485	6.580037
LINC01782	4.1811805	3.8541179	4.0435014	4.4070005	3.6134043	3.674573
AC024592.3	13.924451	14.2529335	14.086903	13.855977	13.911862	13.866617
AC016588.1	5.8493676	5.2145357	5.63417	5.6835446	5.3708515	5.019647
LHB	10.364464	10.996423	10.708908	10.437466	10.720256	11.215966
AP002414.5	3.211845	2.323176	2.9793434	2.3226244	2.5786757	2.3325894
DAB1-AS1	2.3443918	2.323176	2.3249614	4.1001577	2.322125	2.3325894
SNHG16	8.234699	8.914828	8.591773	8.50207	8.496222	8.468703
AP005264.3	4.3275757	3.7301712	3.863092	4.1765013	3.9453459	4.311909
AC020934.2	6.0183473	5.7171526	5.6642747	5.2052054	5.194559	5.6184363
AC012615.1	2.3443918	2.323176	2.3249614	2.3226244	2.322125	2.3325894
AL158154.3	2.3443918	2.323176	2.3249614	2.3226244	2.322125	2.3325894
AC005944.1	7.9152093	7.0857587	7.3315406	7.4110312	7.380904	7.6942916
AP001198.2	2.3443918	2.323176	2.5651915	2.3226244	2.322125	2.3325894
RNASEH2B-AS1	4.6856337	4.1433406	4.2287807	5.4351144	5.0457582	5.0374565
MED26	5.710446	5.5258546	5.675882	5.68874	5.9198694	5.832452
CYP21A1P	15.61141	15.484475	15.521057	15.855055	15.774689	15.792265
ETHE1	12.237179	12.150642	12.208967	11.982213	12.071854	12.190962
LSS	8.473394	8.321172	8.378357	8.904661	8.785728	8.46945
ZNF574	5.0221753	5.085743	5.2217846	5.3113337	5.404493	5.065065
TMEM221	7.5533953	7.5221386	7.4130497	7.4324403	7.311419	7.204755
PABPN1	10.14673	10.693725	10.376877	10.811691	10.250246	9.714661
CERS6-AS1	7.600482	6.9112873	7.037713	7.1610317	7.2834277	7.5867
A1BG	5.127176	5.4248614	4.886939	5.2414513	5.1827297	5.1501045
AC010336.6	4.9654512	4.647937	4.6500154	4.87126	5.0042644	5.17531
ZNF799	9.904343	9.968749	9.989113	10.300248	10.249865	10.229371
AC008655.1	4.9606886	3.2724378	4.672829	4.65357	4.526394	4.4115663
LINC02790	2.3443918	2.323176	2.3249614	2.3226244	2.322125	2.3325894
MAP2K7	6.857664	6.793718	6.7550526	6.5640755	6.7525396	6.674306
PLVAP	7.599518	6.350588	6.8848767	8.007217	7.4497313	6.508593
TUBB4A	5.8421154	5.755722	5.7728577	5.3267016	5.3343143	5.7327037
AC010328.1	6.3215723	6.6228266	6.507598	6.135933	6.118038	6.0062356
AC073539.1	2.8024828	2.323176	2.7654529	3.215793	2.5245314	2.3325894
AC011497.1	8.89328	10.188575	9.639495	10.711117	9.885592	8.190598
ITPKC	9.105431	8.771749	8.976325	8.995272	8.922905	8.874268
PSG8	2.9938655	2.8730495	3.1373427	2.3226244	2.587078	3.698474
CYP2B7P	3.668816	4.641536	3.8219955	3.7432506	3.6994805	4.704811
MCEMP1	9.052475	9.562498	9.259797	9.938498	9.360006	8.713322
ZNF460-AS1	7.014002	7.315954	7.1411242	6.851223	6.871995	6.649885
AC003002.1	6.0321164	6.478882	6.1613054	6.4585123	6.259812	6.037816
AC024603.1	2.3443918	2.323176	3.2593257	2.3226244	2.322125	2.3325894
MAN2B1	9.378728	8.912036	8.914998	8.849237	8.84155	8.728432
BICRA-AS1	3.1669707	3.348877	2.8449662	3.1284416	3.1065578	4.041381
AC016885.1	9.822817	10.442374	10.184976	10.729767	10.381498	9.617005
AC010619.1	8.813644	8.817434	8.827676	8.590942	9.033698	9.281884
AC011462.2	7.1290793	6.7446375	6.915939	7.399273	7.315384	7.769757
PER2	7.260726	7.781092	7.627241	7.5437737	7.5485535	7.671135
AC006262.2	3.695997	4.206054	4.316478	3.7087712	3.51301	3.4073575
ZNF701	7.9545565	7.9626803	7.9047832	8.157813	7.950408	8.114184
AC008878.1	6.3436146	6.329018	6.233348	5.3380694	5.2962894	5.6736803
CYP2E1	11.479821	11.716154	11.455316	11.181471	11.218547	11.148245
AC011443.1	3.027568	2.857336	2.7660027	2.3226244	2.6303394	2.3325894
AC008894.2	10.65194	9.866474	10.288619	10.16911	10.894105	11.587815
AC016586.1	4.123417	4.1118727	4.2582846	3.93812	4.162796	4.0279083
AC003973.1	6.2158895	6.097835	6.0713086	6.2079415	6.1318264	6.1123943
AC135012.2	2.3443918	2.323176	2.3249614	2.3226244	2.322125	2.3325894
BIRC5	7.083858	7.4319577	7.351616	7.8084755	7.2670336	6.939664
MIR194-2HG	5.584173	7.990785	7.221871	5.7718506	5.9877515	6.6419287
AC107976.1	8.514729	8.753748	8.59477	8.30599	8.479645	8.855191
SNHG8	13.215466	13.477921	13.359937	13.323215	13.367718	13.359047
AP000654.1	9.195314	7.7328234	8.507866	8.836064	8.519074	8.570855
AL590235.1	5.382738	5.995257	5.8154607	4.8934684	3.9663925	3.84969
MIR99AHG	11.222648	11.266077	11.227509	10.767582	10.848503	10.706752
AC006064.4	9.036061	8.851993	8.897678	9.20674	8.978883	9.08078
TUG1	12.280441	12.487268	12.385613	12.503069	12.121413	11.908516
AP003900.1	6.934905	6.3865633	6.7646484	6.5230145	6.5916514	6.701329
AC018638.8	8.527418	8.749668	8.6190195	9.522701	8.979344	8.356719
LINC01011	5.5000076	5.592749	5.5180664	5.3476	4.7514925	4.3940687
LINC02637	6.116756	5.6066513	5.9389114	6.0857205	5.8334217	5.8327847
AC012629.2	6.372992	6.5585003	6.527548	6.22992	5.995917	6.3392544
AL139423.1	9.367013	9.876547	9.697796	9.917746	9.835971	9.542372
FO704657.1	6.573827	6.5349655	6.7330227	7.7864866	7.203291	7.253127
AL008726.1	3.557456	3.2215257	3.2911968	3.1327574	3.3086896	3.7410586
AP000569.1	7.9639425	6.860242	7.4737873	7.468187	7.441111	7.5418034
ENPP7P2	8.958021	9.411632	9.187249	9.130265	9.004316	8.902996
AC010913.1	7.0851555	8.056829	7.879783	7.636192	7.554191	7.5831356
AC097534.2	10.587204	10.299461	10.386179	10.003417	10.220242	10.412429
AC073869.3	11.363165	11.079582	11.191981	11.311558	11.204456	11.170069
ELFN2	7.5012074	7.8288326	7.595875	7.544896	7.38261	7.4219217
TUSC7	2.3443918	2.323176	2.3249614	2.3226244	2.322125	2.3325894
AC005537.1	5.4546666	6.0635853	5.0026565	5.76427	5.420431	5.5661063
TMEM225B	6.9881883	6.630158	6.7475076	6.133967	6.558236	6.9620275
AC107294.2	7.4230785	8.09388	7.762197	7.6413302	7.5143948	7.4413543
AC005696.2	3.9701538	4.3416557	4.409567	3.5257075	4.9838653	4.823634
FAM87B	9.428406	8.062054	8.831736	9.364566	8.721346	8.16564
AL033530.1	2.9381545	2.323176	2.3249614	2.3791175	2.8216925	3.4347653
AL731702.1	2.3443918	2.323176	2.3249614	3.3046165	2.322125	2.3325894
IFI6	9.558557	9.369787	9.417456	11.110113	10.51804	9.75457
KCNJ10	2.3443918	5.0068617	3.6465201	2.3718874	2.5291557	2.7749023
CHRM3-AS1	2.3443918	5.144213	4.412263	3.9814265	2.322125	2.3325894
ITPRIP-AS1	2.3443918	2.323176	2.3249614	2.3226244	2.322125	2.3325894
ANXA8	5.752778	6.6495395	6.206298	8.7328415	8.862098	8.870486
LNCAROD	4.3947425	4.656177	4.4921284	2.3226244	4.5847206	5.637534
BMS1P4-AGAP5	3.9155622	3.9801848	3.6359358	3.6658707	3.5686038	4.0973063
LINC02749	5.0313597	4.92475	4.8385754	5.1916113	5.3510303	5.231803
AC087379.2	2.3443918	7.79218	6.9869637	6.163684	6.8266582	7.464201
LINC02758	6.139876	5.970759	6.0172796	5.55003	5.672165	5.9010754
FADS2P1	5.3759785	5.2794466	5.0969625	4.816417	5.5376716	6.410683
LINC02584	2.3443918	3.2373743	2.9307804	3.4027855	3.737543	5.269952
AP002381.2	4.492547	4.278116	4.5653143	5.05418	4.889448	5.423208
AC087863.2	9.790012	10.68444	10.29205	11.040775	10.0815325	8.610985
CCND2-AS1	7.088439	6.743028	6.6257095	6.2523046	6.429459	6.52971
HOXC-AS1	6.1560273	6.2583547	6.310543	6.171442	6.071483	5.625218
LINC02391	6.2759356	6.1345124	5.887688	6.3838425	6.652993	7.1019616
LINC00508	2.3443918	2.323176	2.3249614	2.671933	3.068567	2.89893
LINC02341	9.856216	10.0840435	9.940586	9.728763	9.699651	9.615097
AL353660.1	2.3443918	2.323176	2.3249614	2.3226244	2.322125	2.3325894
AL160396.1	3.8111396	2.7347162	3.478469	3.7113829	4.088268	2.8280468
LINC00390	11.3938	11.537324	11.644391	11.602828	11.47313	11.425272
MRPS31P5	6.540842	6.507598	6.4562554	7.5735245	6.97975	6.7958474
AC007262.2	3.7524853	3.2305655	3.5587583	3.7504656	3.4039235	3.1948211
SALRNA1	7.9977927	7.477416	7.654335	7.8352013	7.371447	6.9500036
AL132709.8	6.2369275	6.821183	6.4873657	6.420186	6.1495647	5.479002
CASP16P	3.505443	4.342462	4.2021246	2.7257166	2.322125	2.8125603
AC004233.2	3.5305262	2.323176	3.02252	2.4617562	3.1488266	3.1074848
LINC00919	2.3443918	2.323176	2.3249614	2.3226244	2.4421942	2.3325894
AC016876.2	5.4518547	6.0872464	5.768113	5.0278955	4.8609686	5.892277
FAM27E5	6.642478	6.5026517	6.465949	6.8138075	7.117072	7.3697133
LINC01989	3.985934	4.221543	3.085433	2.4895837	3.4404209	4.779991
GAPLINC	5.724982	4.06847	5.164269	5.104034	5.0185623	5.2705674
AC008750.2	8.943094	9.161562	8.971429	9.270532	8.892328	8.944881
LINC01858	5.0934114	4.9666204	4.9421334	5.0390415	5.0896015	5.1861978
AC008687.4	2.6920867	2.323176	2.3249614	2.3226244	2.5924158	2.3325894
KLKP1	3.9687297	3.981705	3.8458953	3.9819877	3.4004211	3.9911232
LINC01143	4.403457	3.6516514	3.6347094	3.354595	3.9680095	4.500538
AC005914.1	3.52288	3.0584974	2.3249614	5.0457582	4.0682564	3.2724378
C20orf204	5.6353836	5.8046474	5.970193	5.3928676	5.386425	5.274914
LINC01620	5.3730497	5.791463	5.786685	5.8240476	5.9233613	5.8063254
LINC00945	3.5886307	2.513263	2.3249614	2.3226244	2.3873022	2.7810051
AP000302.1	4.843913	4.9697437	4.704415	5.283169	5.082793	5.131205
LINC00317	2.3443918	2.323176	2.3249614	2.3226244	2.322125	2.3325894
AC096970.1	5.510452	5.8530517	6.0200996	5.5165434	5.711516	5.5974298
LINC01205	5.496662	5.6518354	5.0979095	5.231803	5.0394125	5.0755987
AC117488.1	4.2746124	4.177207	3.5565782	3.9074624	3.7874937	4.144774
GRM7-AS1	2.3443918	2.323176	2.3249614	2.3226244	2.3332343	2.3325894
LINC02016	7.4631424	6.5112576	6.8883157	6.8840714	6.8423495	6.914609
LINC02043	3.379818	3.2573638	3.3056424	3.8363163	2.7713852	2.6695707
LINC02026	6.5987477	6.768221	6.6497583	4.419169	6.420859	5.9539165
LINC02267	2.3443918	2.323176	2.3249614	2.3226244	3.2066245	2.3325894
LINC00682	2.3443918	2.8804865	3.1605122	2.4594796	2.322125	2.3325894
AC109361.1	2.3443918	2.323176	2.3249614	2.3226244	2.3488886	2.3325894
AC026780.1	2.3443918	3.2834814	2.4565363	2.3226244	2.4082706	2.3325894
MIR3936HG	10.844677	10.490341	10.601636	10.304878	10.437466	10.401888
C5orf66-AS1	8.627415	9.401531	8.956749	9.395116	9.035254	8.758648
AC011342.1	5.9331746	5.8595653	5.870903	5.4510045	5.461159	5.832714
AL672167.1	2.3443918	2.323176	2.3249614	2.3226244	2.33633	2.3325894
TNF	3.2305655	2.4927197	3.335815	2.3226244	2.7908144	3.3944151
ADCY10P1	6.565852	6.0595684	6.3215723	6.303954	5.7484655	5.47041
AL391807.1	7.9176536	7.4849687	7.6243644	8.97857	8.321339	7.2123218
LINC02840	5.8218307	5.8894315	5.8466787	5.6805553	5.4414973	5.822664
AC002480.1	7.4195385	6.173105	7.050877	6.3674297	6.3349333	6.3035126
AC006459.1	2.3443918	2.323176	2.3249614	2.3226244	2.322125	2.3325894
AC006372.3	2.3443918	3.9970164	2.3249614	2.3226244	2.322125	2.3325894
EVX1-AS	8.091629	8.769159	8.407296	8.482238	8.222383	7.9830165
SPDYE10P	6.152452	6.3810925	6.101847	6.9655333	6.8883157	6.37708
AC073130.1	5.0754766	5.0040364	4.948713	4.8833427	4.669547	5.308118
AC100822.1	3.1975417	3.680664	3.5878243	2.9109428	2.9695902	3.84
DNAJB5-DT	8.262074	8.262074	8.206956	8.131262	7.9697447	8.0202055
DBH-AS1	6.3809123	6.519534	6.29503	6.4773803	6.3194194	6.35363
SMS	13.918018	14.4724655	14.14572	13.724369	13.946555	14.097611
NKAPP1	11.802047	11.0775	11.539438	11.3938	11.559056	11.966245
SMUG1	11.075249	11.345015	11.224774	11.089554	11.203716	11.505766
LSINCT5	2.3443918	2.4507859	2.5022423	2.3226244	2.322125	2.3325894
AC018629.1	2.3443918	2.323176	2.3249614	2.3226244	2.322125	2.3325894
NUCKS1	7.2930393	7.293718	7.056134	6.310543	7.000059	7.509706
EGFR	11.7030325	10.749264	11.151105	11.59793	11.284988	10.840512
TEX41	11.7242155	10.831799	11.226644	10.808156	10.97697	11.541485
PGAM2	8.944881	10.568808	9.874357	9.210924	9.906718	10.476799
PECAM1	11.844154	11.393572	11.588409	12.396694	12.101984	11.709672
CXCL8	9.829748	8.377027	9.157768	6.358785	7.8588896	8.684893
OXT	8.869578	9.557261	9.398596	9.572559	8.84397	8.046375
RPL36AL	13.196219	13.633886	13.417505	13.515171	13.549712	13.524783
OR4K14	2.3443918	2.323176	2.3249614	2.3226244	2.322125	2.3325894
OR4N5	2.3443918	2.323176	2.3249614	2.3226244	2.322125	2.3325894
OR5B12	2.3443918	2.323176	2.4419444	2.3226244	2.3257244	2.3325894
OR5T3	2.3443918	2.323176	2.3249614	2.3226244	2.322125	2.3325894
OR51M1	4.5924945	4.187981	4.6257763	4.355796	3.7529743	4.3042064
OR6Y1	2.3443918	3.154839	3.472177	3.2097158	2.3904994	2.7246172
OR8K3	2.3443918	2.323176	2.3249614	2.3226244	2.322125	2.3325894
OR9G4	2.3443918	2.323176	2.3249614	2.3226244	3.8173363	2.3325894
OR6C6	2.3443918	2.323176	2.3249614	2.3226244	2.6853826	2.3325894
OR6C75	2.3443918	2.323176	2.3249614	2.3226244	2.322125	2.3325894
OR4C45	2.3443918	2.323176	2.3249614	2.3226244	3.5804114	2.3325894
AMY1A	12.420656	12.438218	12.551711	12.278447	12.637853	12.898856
MXRA7	9.853407	9.831374	9.745269	8.747177	9.342007	9.6276245
LDLRAD1	3.959243	3.9172306	3.165442	4.8843994	4.4350634	4.499621
TPPP2	6.969183	7.088439	7.0787024	6.768221	6.937763	7.1135206
PRAMEF8	4.4554462	3.4681978	3.5457673	3.1898935	3.3078094	6.1596446
GLTPD2	8.271398	8.943492	8.673966	8.811226	8.487844	8.441324
VMAC	6.000087	5.6841345	5.9567914	6.127914	6.23651	5.865488
GNG10	12.371689	12.280441	12.30731	12.483749	12.306017	12.201977
BX470111.1	11.146793	11.396302	11.286532	10.689178	10.9953	11.256508
CAVIN4	4.324869	4.443957	4.3883495	4.2317595	4.4354854	4.8262987
RPS15A	11.475041	11.93835	11.70637	11.641667	11.693865	11.753303
PFN3	2.9806402	3.7392435	3.7510695	5.142148	4.399033	4.0507865
AC091167.2	9.96709	9.787228	9.903315	10.157052	9.990976	9.851281
DEFB107A	5.6785045	5.3047037	4.853859	5.290305	5.8344903	6.374517
AC011511.5	7.230217	7.6911793	7.4659133	7.595243	7.3683968	7.3304205
C10orf25	8.086824	8.107627	8.2572365	7.9076185	7.925416	7.9152093
FOXL2NB	6.004117	5.8231854	5.6596837	5.747029	5.800925	5.675166
AC132217.2	11.651638	12.2674265	11.9844885	12.131979	12.003924	12.159576
IQCJ	5.5445085	5.685152	5.725397	5.3173766	5.786685	5.465552
ASAH2	4.6129303	4.37464	4.5771675	4.799883	4.2853246	4.5970793
SCX	8.552302	7.894779	8.150698	7.8614063	7.6490326	7.5134416
DNLZ	9.530664	9.997913	9.742034	9.661226	9.469339	9.18945
SPAG11A	2.3443918	2.323176	2.561908	2.5757947	2.322125	2.3325894
SPATA31A5	4.195416	3.871957	3.1124718	3.6020763	3.373229	4.148855
PTMA	15.105312	14.710152	14.818176	15.3359785	15.119085	14.873884
PRAMEF18	2.3443918	2.4869118	3.336269	2.426986	2.867232	3.10332
ADM5	8.057262	7.900088	7.79867	7.6591945	7.847501	8.373167
LINGO3	4.480829	5.6797085	5.154483	5.7175217	5.135177	4.9274435
LYN	10.854401	10.552737	10.719752	10.54241	10.876873	11.156895
GRAPL	6.389636	6.7319803	6.4644084	7.0662584	6.516942	6.0463495
FAM25G	6.0884886	5.932953	5.97917	6.487987	6.3392544	6.195167
CXorf51B	2.3443918	2.323176	2.3249614	2.3226244	2.322125	2.3325894
USP27X	12.085593	11.874899	11.99313	11.844154	12.031008	12.414747
CXorf49	6.5125046	6.685515	6.450657	6.453973	6.52388	6.69158
SPATA31A6	8.12046	8.461656	8.28043	8.321893	8.228193	8.5937
FAM157B	5.419316	5.232848	5.1957493	5.199423	5.0922666	4.8012395
FAM185A	10.809352	10.698256	10.680072	10.595497	10.741153	10.799774
FAM25A	5.4634695	5.568996	5.523337	5.681849	5.8162165	5.868394
SPDYE6	8.941793	9.162024	9.026355	9.162926	9.123821	9.22817
ZNF716	8.401398	8.279312	8.222021	8.328508	8.283962	8.320585
ZNF735	6.7001753	6.6114254	6.5293713	7.0015135	6.854452	6.9089317
SMIM10	7.8003616	7.4215927	7.4004593	7.3663287	7.249237	7.3437624
SAP25	7.255513	7.895999	7.599237	7.2930393	7.358197	7.7824974
PLPPR2	6.5112576	6.8229666	6.7319803	6.37708	6.4970846	6.592663
LEFTY2	2.3443918	3.4043095	2.931065	2.3226244	2.322125	2.3325894
BCL2L1	6.9758162	6.983759	7.082353	6.9693327	6.89292	6.3925295
ERVV-2	2.8354442	3.6638608	3.0015252	3.7411761	2.67873	2.899304
LIMS1	13.095924	13.004976	12.9772	13.3976	13.177652	12.981419
MKRN2OS	6.145892	3.933392	5.432059	6.1772776	5.786479	6.1496415
SMLR1	2.3443918	5.195844	4.6962004	2.3226244	2.354433	2.3325894
ATP6V0C	7.4437585	7.455806	7.550619	7.3616757	6.8722577	6.676705
AC073082.1	2.3443918	6.601782	5.720073	2.9018672	2.3401499	2.3325894
MSANTD3	10.021341	10.38562	10.238829	9.981254	10.01042	10.118624
SOHLH2	2.3443918	2.323176	4.213955	4.7514925	3.1616993	2.3325894
RDH14	10.173949	9.98229	10.04343	9.802425	9.833058	9.937616
TRIM39	6.939471	6.572888	6.764009	6.8821115	6.7865553	6.7350655
TEX48	6.7949743	6.2991815	6.259497	6.7295847	6.4614563	6.73495
PHOSPHO2	7.236966	6.952936	6.9288697	6.4184847	6.334226	6.5177307
TGIF2	11.998564	11.611484	11.70765	11.720254	11.719358	11.761278
AC092802.1	9.450811	9.748977	9.648301	9.551608	9.295422	8.850344
SAA4	6.8506823	4.6164007	6.3865633	4.7862854	6.619535	7.7084537
AL096870.2	9.169781	9.119856	9.009948	9.470029	9.238624	9.104783
AK3	13.597342	14.030914	13.831116	13.511463	13.605535	13.748057
RPL36A	7.651842	7.3709965	7.433536	7.480517	7.394216	7.319278
AL356804.1	10.890414	10.927839	10.774834	10.605194	10.7132435	10.919921
KCTD14	13.363262	13.499955	13.281229	13.216096	13.314204	13.429309
TNFSF15	7.8878746	7.479583	7.588405	6.5262604	6.7716417	7.3721933
RBAK-RBAKDN	10.4572315	10.757621	10.593677	11.121488	10.843797	10.611994
TAX1BP3	10.30184	9.443601	9.905558	10.077376	9.854883	9.577316
TNFAIP8L2	8.346615	8.651628	8.279312	8.480104	8.581255	8.514902
MRPS24	9.283942	8.969713	9.189758	8.761634	8.940398	9.135688
RAB43	7.8699503	7.627454	7.50719	7.502405	7.483878	7.7883167
UGT2B28	9.703165	9.8071	9.659905	9.046815	8.747906	8.362077
ZNF48	3.642499	4.2250223	4.0501275	4.2257743	3.525947	3.6211255
TMEM191B	5.001119	4.64597	4.5687594	4.8172083	4.5178347	4.330114
AC137932.2	3.068484	2.40372	3.076646	2.6020052	2.322125	2.3325894
C8orf89	4.3535433	5.5624204	5.0601907	4.829293	5.140172	5.3524733
CREB3L2-AS1	4.8882456	4.766836	4.141856	4.805753	5.390332	5.9423623
AC093249.6	7.0651045	6.9595513	6.804725	6.7892623	6.588633	6.488402
ZNF728	8.72772	8.544434	8.595333	9.318478	9.030286	8.578784
APEX2	5.6226683	5.497167	5.475051	5.541996	4.7324176	5.0900893
DHRS4L1	8.431528	10.124568	9.522396	8.9105015	8.863456	8.919992
LINC00452	2.3443918	2.323176	2.3249614	2.3226244	2.322125	2.3325894
GOLGA8M	5.9285765	6.0079775	6.2335095	6.519869	6.2854605	5.8877926
PRR23D1	2.3443918	2.323176	2.3249614	2.3226244	2.322125	2.3325894
GOLGA8K	6.216417	6.9774737	6.3801775	6.9337835	6.484866	5.949128
CEP162	10.016464	9.454302	9.626545	9.576826	9.620068	9.758308
KIAA1586	10.202186	10.189038	10.2702675	10.722407	10.528795	10.273862
AMTN	2.3443918	2.323176	2.3249614	5.6782475	4.9437566	2.3325894
AL121899.1	6.209982	5.8840375	6.0328703	6.8551025	6.4330015	6.226596
CSNK1E	6.138522	5.877117	6.0689206	6.280292	5.822542	5.4030313
AC104971.1	10.723693	11.709216	11.182206	12.341916	11.393178	10.196376
JADE2	6.7461233	6.7275186	6.601976	6.9263973	6.545988	6.5004873
LINC02801	3.4136834	4.254703	3.6583867	4.0611997	3.826884	3.7214763
TIMM23B	8.539292	8.846624	8.711051	9.133478	8.860621	8.439592
CCR7	2.3443918	3.301649	3.2316422	2.3226244	2.6047275	3.1758416
DEFA1	6.49158	7.01351	6.7028394	6.638962	6.714555	6.6591363
HNRNPCL3	12.535161	11.863668	12.228091	12.093329	12.2283745	12.150642
SERPINA12	2.3443918	2.323176	2.3249614	2.3226244	2.322125	2.3325894
MRLN	3.5422897	4.98559	4.3731933	3.0707583	3.5529685	3.6098201
NUDT15	10.113812	10.037345	10.007953	10.296623	10.119715	10.262874
NUDT10	8.30284	8.21209	8.036089	7.7308073	8.779494	9.408165
CTAG1A	3.79756	2.972365	2.8504252	3.0368052	3.2473583	3.3754313
FOXF2	6.781815	6.3864517	6.8088903	7.1069374	6.9564285	6.918542
BLOC1S1	12.838749	13.118836	12.87851	12.530932	12.818806	13.024656
CD1A	10.205573	11.608346	11.016748	10.478948	10.339161	10.03013
IFNA10	3.680234	2.323176	2.4773316	2.4162555	2.322125	2.3325894
IFNA21	2.3443918	2.323176	2.3249614	2.3226244	2.322125	2.3325894
IFNB1	3.7443616	2.323176	2.6581624	2.686159	3.222563	2.5656297
IL9R	4.07407	3.4836316	3.7427914	3.0086362	3.0169575	3.4622927
TACSTD2	17.542631	16.387394	17.301899	17.481295	17.426802	17.396597
MAL	15.278896	14.763647	14.877736	15.725008	15.051449	13.831842
POU3F1	11.632212	12.845097	12.2816725	12.133981	11.880213	11.471529
AC004448.2	8.3880415	8.094141	8.213034	8.042571	8.015579	8.5451975
CCL4	8.581791	8.194462	8.492786	6.218544	9.168765	10.371482
YWHAZ	8.762942	8.447086	8.466337	9.0738125	8.664097	8.123084
HIST1H4D	2.3443918	3.1404798	2.6033442	2.602978	2.5451803	2.6187425
NPFF	10.097427	10.564166	10.248018	10.856758	10.291609	9.929796
COX8A	13.756585	14.242988	14.055896	13.755161	13.847661	13.924451
PSPN	12.834751	13.947725	13.464878	15.247962	14.190296	12.313619
AC022217.3	13.156226	11.0142355	12.421098	10.57748	10.451604	10.317596
SYNGR1	6.74234	6.315448	6.3052464	6.782498	6.456024	6.303954
BCL7C	11.77199	11.967569	11.837072	11.409992	11.628535	11.868127
ISG15	10.138613	9.259927	9.689963	10.506927	10.461774	10.3718405
SCO2	8.209862	9.04344	8.650988	8.109227	8.565379	9.044873
EFNA4	7.3220544	7.018865	7.3594604	7.287208	7.283325	7.21824
NOG	8.482768	8.735403	8.527977	6.578105	7.3458953	7.999366
TSNAX	11.491998	11.355508	11.440774	11.675037	11.522991	11.412028
OR2I1P	6.8220515	6.6598487	6.7096553	5.733912	7.144795	8.003511
RRAGA	14.610337	14.303876	14.523396	14.397793	14.418389	14.453148
SMR3A	6.0172796	5.8669915	5.5103154	5.9514523	5.951554	5.7008047
AL096772.1	8.131262	9.15737	8.743528	9.704247	9.226501	8.1645155
LUC7L2	8.40151	8.631352	8.508205	8.6635895	8.3397045	8.1878195
SF3B6	13.583648	13.411343	13.48031	13.334945	13.507637	13.695743
AC133485.3	3.1718776	4.554327	3.960061	5.019125	4.094768	2.3325894
OR2M4	2.3443918	2.323176	2.3249614	2.3226244	2.322125	2.3325894
ZGRF1	3.3530085	3.2879562	3.3427289	2.478303	3.0945706	3.730719
BEX1	11.497787	12.3253975	11.968227	12.6588745	12.564787	12.352699
MRPS21	13.526074	13.33052	13.392099	13.347345	13.355313	13.392099
AC012501.2	7.9919486	9.215386	8.837847	7.7547607	9.148107	9.972622
CCL3L1	7.442622	7.588238	7.575476	7.3545012	7.4013815	7.6625133
MAGEA10-MAGEA5	4.23726	3.1263597	2.7423003	3.2284956	5.2057967	3.6179154
IFNA4	2.3443918	2.323176	2.3249614	2.3226244	2.322125	2.3325894
AC020915.4	9.662846	9.779887	9.621952	9.990903	9.961668	9.753923
TMSB10	15.028522	15.312942	15.135432	14.99884	15.17433	15.215717
HMHB1	3.5942166	2.323176	3.2372744	2.573655	3.0335517	3.2852793
SPANXC	2.9368696	4.039007	3.998332	3.6562467	3.9165583	4.44722
SNURF	9.350324	8.68171	9.016768	10.032976	9.81176	9.564022
SOWAHC	11.873161	11.571161	11.699961	11.758712	12.037451	12.4192505
C7orf25	6.162672	6.545056	6.023058	6.592663	6.343885	5.873703
STAG3	7.313906	7.450516	7.0230308	6.9644966	6.873825	6.6123104
TRIM48	5.114361	3.6917658	4.384336	4.602926	4.7763777	5.259617
AC027088.1	5.5037766	4.7056413	5.104533	4.517968	4.843272	5.197462
ADGRF1	11.562844	9.930883	10.840171	10.890882	11.110638	11.022385
OR12D3	2.3443918	2.323176	2.3249614	2.3226244	2.322125	2.3325894
KRTAP9-9	2.3443918	3.0569816	2.3249614	2.3226244	2.5317903	2.3325894
LRRC8C	8.07203	7.852575	7.8641715	8.181998	8.009315	7.8510404
PROK1	7.845719	7.9439745	7.7887874	7.808768	7.768934	7.8481474
KRTAP4-4	2.8687236	2.323176	2.3249614	2.3226244	2.322125	2.3325894
SUCNR1	4.0013547	8.358839	7.483878	3.417119	5.002809	5.5320935
SEC16B	4.7915363	5.737673	4.9896836	4.9658966	4.5540357	4.1150727
KRTAP4-3	2.3443918	2.323176	2.3249614	2.3226244	2.322125	2.3325894
DMAC1	11.851527	12.429088	12.135895	11.991545	12.198832	12.32468
TPGS1	7.6763616	7.605806	7.693314	6.5916514	6.973953	7.075793
NRSN1	2.3443918	2.323176	2.9551165	2.3226244	2.322125	2.3325894
GPR78	6.4881086	6.6367507	6.171237	6.4897556	6.4459505	6.359804
XAGE2	3.671906	5.827281	5.222287	4.3883495	4.0678315	4.180612
KCNV2	2.3443918	2.7999856	2.3249614	3.1943567	2.5792623	2.3325894
BORCS7	11.033071	10.933044	10.851002	11.0380535	10.992269	10.911619
AC008758.1	9.71693	9.753297	9.644831	10.020962	10.001559	10.100714
DEFB105B	3.5251508	3.282502	3.035437	2.3226244	2.843686	3.7347205
AC022486.1	4.3106112	2.323176	3.3986638	4.0928397	2.3419137	2.5542603
RTP1	5.161831	4.6683846	4.357216	4.631604	4.04022	4.2478447
RTP5	5.781467	5.498006	5.8779345	5.7592607	5.564274	5.554232
POTED	5.8595653	6.1080227	6.0610743	5.5483103	5.772456	5.967085
SWSAP1	9.430994	9.846449	9.435116	9.719971	9.759577	10.012185
RTN4RL1	9.84426	10.3051605	10.064172	9.661677	9.912542	10.478948
KAAG1	4.2986946	4.582468	4.701656	3.7930508	3.8105266	4.1529794
KRTAP19-3	2.3443918	2.323176	2.3249614	2.3226244	2.322125	2.3325894
KRTAP12-2	2.3443918	2.323176	2.3249614	2.3226244	2.322125	2.3325894
LYZL2	3.9401646	4.255686	3.5863469	4.1714134	3.9392805	3.3508875
UBE2V1	9.33693	9.347902	9.305047	9.257749	9.316174	9.345924
DPPA3	5.0094566	5.4860554	5.307024	5.4677854	5.044602	5.2002907
LRRC10	7.5792027	8.102086	7.843032	8.091629	7.559845	7.1793947
GTF2H5	9.972312	9.847796	9.802425	9.8143	9.758987	9.795363
RGS9BP	5.1493716	4.9824696	4.8365693	4.4035897	4.6520514	4.761324
C2orf27B	5.157442	4.5861087	4.8143835	4.66419	4.552368	4.840066
CST13P	4.322514	4.3156147	4.412163	4.572288	3.8319013	4.649874
TTTY4	3.2301002	2.323176	2.3249614	4.091092	2.5244246	2.3325894
TTTY9B	2.3443918	2.323176	2.3249614	2.3226244	2.322125	2.3325894
TTTY18	4.2287807	2.5388055	2.3249614	2.3226244	2.322125	2.3325894
TTTY12	2.3443918	2.323176	2.3249614	2.3226244	2.322125	2.3325894
CSPG4P1Y	4.5822678	4.6524844	4.825372	6.0237317	5.115586	4.4117165
GOLGA2P2Y	9.739828	9.736108	9.704247	10.344744	10.204741	10.140603
RBMY3AP	2.3443918	2.323176	2.3249614	2.3226244	2.322125	2.3325894
RBMY2EP	3.305973	2.4197655	2.3249614	3.82616	3.2278814	2.3325894
TPTEP1	5.1916113	4.87017	4.8389273	5.8615603	5.276849	5.0710716
SLC25A3P1	2.3443918	2.323176	2.3249614	2.3226244	2.322125	2.3325894
ZFAT-AS1	4.609724	4.78673	4.8971496	4.6964006	4.997395	4.9891677
AL137058.1	5.9974384	9.264841	8.581362	6.890479	7.472245	8.008497
TPTEP2-CSNK1E	11.839182	11.589161	11.6661415	11.615423	11.611844	11.808235
OR7E38P	8.091041	8.285051	8.108707	8.785728	8.434988	7.931345
CLEC4GP1	7.528533	8.522932	8.095912	8.230135	7.684628	7.32853
MMP23B	6.3158393	6.843399	6.2665157	5.5103154	6.283493	6.7886443
AC109635.3	10.834296	10.636836	10.662635	10.91205	10.869983	10.630705
PYY2	4.307888	3.730299	4.036989	4.3970966	4.0403643	3.9415302
ABCC13	3.8291688	4.2723484	3.3902884	3.259627	3.6188781	2.8683991
ADGRV1	5.4139457	5.3853087	5.380003	5.570821	5.039705	5.098983
NCF1B	7.9992414	8.494909	8.186728	6.012053	8.615673	9.647088
SDHAP3	8.662172	8.73391	8.548771	8.7080965	8.586889	8.330765
GGT3P	7.0541863	8.054348	7.698606	6.7452555	6.8945384	7.2976933
PDXDC1	10.503547	10.565674	10.530084	10.980194	10.519588	10.439667
RP9P	9.1949215	8.675193	8.845073	8.553661	8.624516	8.987164
DPY19L2P2	9.073386	9.374874	9.316824	8.889214	8.610193	8.706082
AC211476.1	3.532661	3.039186	3.6347985	3.968598	3.5524733	3.2712176
ZFAS1	13.342642	12.677336	12.991937	13.036996	12.978285	12.960934
MT1DP	10.156397	11.479216	10.86849	11.809469	11.395523	9.890164
SPDYE17	7.7209635	7.713654	7.771319	7.8411093	7.839279	8.0716915
FAM66B	5.302657	4.7234383	5.1953254	5.090209	5.0253105	4.8235145
AP000344.2	11.040083	11.301006	11.156033	11.192505	10.926388	11.091217
ZNF733P	10.648027	9.743595	10.179938	10.454351	10.145235	10.463518
EMBP1	5.003793	5.505021	5.599032	5.320833	5.4768186	6.005843
NTN5	7.504121	7.3717775	7.39795	7.249544	7.439421	7.782947
EGOT	6.4174504	7.142556	7.0237513	7.9301767	7.4594107	6.4509916
LRRC37BP1	9.825061	9.79846	9.799788	9.751269	9.926772	10.065156
NPSR1	2.3443918	3.085616	2.3249614	2.3226244	2.322125	2.3325894
WDFY3-AS2	8.339847	9.127354	8.608155	8.5860195	8.712247	8.998071
LINC00608	5.110238	5.7778163	5.0710716	5.098594	5.0040364	4.9856377
PGM5-AS1	7.162421	8.838663	8.323216	7.9999485	7.999684	7.8887177
ANKRD36BP2	8.856636	8.222985	8.436684	8.031192	12.546932	13.436424
MANCR	2.3443918	2.6225722	3.0464797	2.8716867	3.8572993	3.4240434
ZMIZ1-AS1	5.094555	5.5034885	4.488471	5.0849504	5.0533714	4.8749294
SMIM26	13.016948	13.293185	13.064462	12.968187	12.9562	12.980398
AC093323.1	9.074708	8.714003	8.841744	9.140436	9.047779	8.846389
NR2F1-AS1	11.873729	10.946513	11.311558	10.932268	11.214523	11.431199
KIAA0087	4.5658374	4.626684	4.1801515	4.928383	4.5948205	4.56111
CCDC144CP	3.259627	4.627302	3.4902768	3.358595	3.9881535	3.9523425
CROCCP3	9.470182	9.716624	9.644346	10.037345	10.2463	10.748665
AF235103.1	9.781095	9.027483	9.369594	8.883968	9.2524	9.791843
LINC00158	3.273106	3.181161	3.1482742	4.121516	3.678881	2.7940607
LINC00112	2.3443918	3.4201145	3.2263923	2.8145044	2.5047536	3.0343053
HCG18	8.43639	7.574526	7.861863	7.600884	8.592831	9.435116
LINC00575	2.3443918	3.021803	3.2481942	2.3226244	3.0700276	3.2694623
LINC00523	5.6325307	5.805893	5.6906343	5.822082	5.187048	5.4155717
MSTO2P	6.956134	7.2202787	7.0798883	7.1201982	7.075793	6.9399567
DNMBP-AS1	3.3280702	4.1925755	3.3434792	3.6334314	2.9951735	3.2728312
TATDN2	11.28286	10.918176	10.815775	10.405958	10.899906	11.202218
AC010442.1	9.681556	11.2688	10.726477	9.824459	10.643491	11.29072
LINC00599	6.4875875	7.3203363	6.9156694	7.04724	6.704818	6.0922937
ZEB1-AS1	7.112178	7.0227604	6.929936	7.285817	6.8090262	6.425114
MSL3P1	6.589432	6.8135877	6.6045127	6.919173	6.2704616	5.5365596
MOXD2P	2.3443918	2.323176	2.3249614	2.3226244	2.322125	2.3325894
CHODL-AS1	2.6813626	2.8960242	2.6621108	2.3226244	2.744802	2.9180956
SMIM10L2A	2.3443918	2.323176	2.3249614	2.3226244	2.322125	2.3325894
FAM86B3P	8.914998	8.9468775	8.887161	8.983528	8.93723	9.034667
AC017002.6	10.609633	10.414573	10.376062	11.125197	11.132634	10.916877
LINC00051	3.414288	4.6755652	4.246323	4.2725816	3.5428996	4.8205023
AC092745.2	9.427531	7.9188194	8.71521	8.786398	8.862896	9.129764
LINC00926	7.70574	7.6089706	7.5749936	7.6063666	7.7308073	7.9818506
LINC01300	6.411535	6.3040414	6.369115	6.036052	5.646686	5.997681
FP325317.2	10.522163	9.2683935	9.87975	9.434564	9.643286	10.014298
NDUFB2-AS1	7.021332	7.309377	7.1881876	6.9629107	6.999102	7.0211487
SLCO4A1-AS1	6.344634	6.1037273	6.139876	6.0618386	6.1774435	6.5479493
FAM83A-AS1	5.9666433	5.548752	5.62895	5.5034885	5.6990314	5.5251193
HDHD5-AS1	8.526958	8.66295	8.590569	8.429713	8.387714	8.599925
POM121L9P	9.668285	10.094207	9.811005	9.18029	9.110581	9.248083
AC024405.1	9.957615	9.805946	9.883743	10.321381	10.041611	9.682071
LINC00598	8.07782	6.705885	7.3311124	7.4057236	7.170138	6.8422575
BX284668.5	13.455712	12.0084095	12.890369	12.88948	12.842639	12.64708
BCRP4	3.0656257	3.574291	3.23923	2.3226244	2.322125	2.3325894
IDI2	4.3436756	3.6080053	3.9431427	3.9215436	4.1397433	3.5203235
TSPEAR-AS2	5.0964417	5.6392727	5.429166	5.7677693	5.510794	4.9531975
CLTRN	2.3443918	2.323176	2.8583767	2.7104063	2.322125	2.3325894
WHAMMP3	11.719358	11.094803	11.378708	11.820929	11.7253275	11.37101
LINC01257	7.788166	7.473229	7.609764	7.5180264	7.431538	7.4594107
GDF11	10.06804	9.264444	9.615842	9.229802	9.415227	9.481766
BPIFA4P	4.6797986	5.2420855	5.1170397	4.929017	5.115935	5.050567
LINC00242	3.6924686	2.37462	2.9998753	2.9368696	3.004971	3.7032492
FAM66C	5.8399763	6.0845737	6.352401	5.8491883	5.547917	5.261172
TMEM191A	3.6571112	3.9514985	3.656537	3.6876152	3.58789	4.288558
FAM138E	3.379653	3.9895382	4.3331556	3.1127052	3.414288	2.3325894
LINC00661	5.404125	4.9001694	4.977637	4.5540357	5.014106	4.643702
SATB2-AS1	5.2533755	5.03559	5.2057967	5.362769	4.895304	5.799618
DSCR8	4.2975087	2.323176	2.5321255	4.2097497	4.133897	3.8670855
AC125232.2	10.061846	10.099407	10.150037	10.335971	10.844396	11.321762
AL512590.1	2.3443918	2.4298494	2.3249614	2.3490944	2.322125	2.3325894
CHRFAM7A	5.583594	5.8602576	5.651465	5.964893	5.534604	5.6281676
ULK4P3	6.0007415	5.864949	5.8956594	6.3146124	5.682661	5.253064
RNF217-AS1	7.06282	6.462947	6.7577934	7.210243	6.8199005	6.2038617
AC100839.1	9.053589	8.693495	8.856636	8.796947	8.970793	9.302187
LINC00324	2.3443918	2.323176	2.4449558	2.3226244	2.322125	2.3325894
AL121888.1	5.073256	5.689888	5.3006287	5.2110066	5.4956064	5.378371
METTL21EP	2.3443918	2.323176	2.3249614	2.3226244	2.322125	2.3325894
AL591115.1	2.3443918	2.323176	2.3249614	2.3226244	2.322125	2.3325894
LINC01140	8.725915	7.463439	8.144087	8.957773	8.97857	8.834823
LINC02433	2.3443918	2.323176	2.3249614	2.3226244	2.322125	2.3325894
FAM181A-AS1	6.0960526	4.926261	5.440008	6.155472	5.6243334	5.3665237
GRIK1	2.3443918	4.294736	3.8086562	2.3226244	3.3152542	4.6864805
TMEM272	6.726914	6.8298445	6.33628	7.089184	6.946578	6.4129443
FAM41C	10.089112	10.261745	10.241953	10.390116	10.228039	10.338789
LINC00928	4.433099	6.3028173	5.5705442	4.5141172	4.747984	5.2409053
AL035252.2	5.9686723	5.8692994	6.112823	6.247019	5.8635964	5.6594286
AL133244.2	5.7088146	5.8026476	5.8240476	6.2927914	6.043165	5.2554274
LINC00486	2.3443918	2.323176	2.3249614	2.3226244	2.322125	2.3325894
LINC01734	4.2389145	3.5384865	3.7905035	4.0078826	3.8484964	4.039007
LINC00924	10.295297	9.064959	9.860492	10.02791	9.388463	8.210836
TMEM51-AS1	6.29503	6.364163	5.9654455	6.374582	6.102331	6.126134
AP005242.3	2.3443918	5.043007	3.3419664	2.3226244	3.1014733	3.0979
SEPTIN7P2	9.457744	9.636365	9.501519	9.930883	9.7185955	9.546476
SRRM2-AS1	5.9535246	5.512278	5.7008047	6.90932	6.595238	5.8194656
AC098591.2	10.020311	10.089112	10.132267	9.869822	9.991904	10.143172
AC073585.1	5.525237	5.447028	5.434159	4.852831	4.76618	4.8872805
FLVCR1-DT	9.631734	8.994086	9.434021	7.859327	8.706182	9.260102
FAM201A	5.3967175	5.1255355	5.223844	5.1114554	5.100106	5.30408
CSNK1A1P1	11.847056	11.784875	11.797758	12.583097	12.074651	11.762844
LINC02802	10.486675	11.28286	10.91205	10.826732	10.869681	10.961712
AKAP17A	4.285494	4.701656	4.696945	4.9023476	4.908998	4.764671
INTS4P1	9.182669	9.33693	9.472509	9.56896	9.403758	8.959818
FAM66D	8.484481	8.673297	8.510994	8.875448	8.656302	8.33012
TMEM254-AS1	5.530067	6.223242	6.0379524	5.739948	5.957988	6.063855
CR769776.3	2.3443918	3.2860875	2.3249614	2.3226244	2.322125	2.3325894
COL18A1-AS1	6.052058	5.8913994	6.0062356	6.044959	6.1008945	6.005265
BCDIN3D-AS1	6.4183564	7.3206725	6.8860636	7.756979	7.4631424	7.1501675
CROCCP2	9.028791	9.846196	9.387722	8.805793	8.649307	8.866276
LINC00303	2.3443918	3.8764715	2.3249614	2.3226244	2.8875184	2.946604
CTSL3P	3.8167524	4.2430825	3.379653	3.326977	3.6609046	2.3325894
CCL14	12.102427	13.231572	12.8810625	14.220785	12.554836	10.752426
AL135902.1	6.480306	5.8925443	5.825542	5.508599	5.7258186	5.894021
HCG9	6.9515824	5.7713723	6.4460564	7.1731234	7.0183544	7.061929
SLC26A4-AS1	3.9448686	3.7968543	3.0173278	3.5085988	3.947843	4.8850074
LINC00029	4.831299	4.1591263	4.7956367	4.498759	3.9085855	3.70051
GGNBP1	2.3443918	2.323176	2.3249614	2.3226244	2.322125	2.3325894
LINC00942	2.3443918	2.6577837	2.3249614	2.3226244	2.3632238	2.3325894
ADORA2A-AS1	4.533457	5.547257	4.9274435	4.5650125	4.2812448	3.9129322
PART1	6.9068546	8.586889	7.951499	8.358653	7.868549	7.223104
AC008543.1	11.105158	11.2174835	11.156895	11.622438	11.524064	11.406974
RNF213-AS1	2.3443918	2.323176	2.3249614	2.3226244	2.322125	2.3325894
RPL23AP87	10.713054	10.814289	10.772312	10.461219	10.496328	10.8284855
AL353743.1	9.653044	9.717232	9.501742	9.238159	9.414949	9.789686
HOXB5	8.409125	8.206533	8.203561	7.9563365	8.128184	8.427904
LINC01749	6.6255846	6.5351562	6.51877	6.637121	6.5895405	6.674142
CDRT7	2.3443918	2.323176	2.3249614	2.3226244	2.322125	2.3325894
LINC00222	5.7852745	6.126243	5.9382124	6.834447	6.0162053	5.924063
ADARB2-AS1	5.534781	5.4989915	5.1858845	6.2080584	5.775929	5.345397
CTSLP8	12.044605	12.51182	12.238145	12.554836	12.52543	12.492489
AP005061.1	3.8375497	4.0251565	4.085005	4.651584	4.318898	4.1789103
LINC02120	2.3443918	3.9359024	3.326977	3.126848	3.636308	3.9666927
LINC00954	6.660787	5.9435167	6.3085585	6.9178605	6.7830534	6.33628
ANKRD30BP3	2.3443918	2.323176	2.3249614	2.3226244	2.322125	2.3325894
FRG1	12.46783	12.43451	12.513032	12.795285	12.819165	12.734515
TFAP2A-AS1	2.3443918	3.7829432	2.5331233	2.9832344	3.4964345	2.3325894
LINC00254	2.3443918	2.323176	2.3249614	2.3226244	2.322125	2.3325894
MRPL45P2	11.797758	11.793011	11.7030325	11.824284	11.909488	11.788681
AL691447.2	9.185237	8.808678	8.970793	9.373224	9.2767105	9.500168
ETDB	3.4743834	4.1477847	2.9408772	2.3226244	2.322125	2.6976802
LIMD1-AS1	2.3443918	2.6666548	2.3249614	2.3226244	2.322125	2.3325894
AC092471.1	6.803249	7.339341	6.927013	7.309377	7.2279444	6.708279
HAGLR	7.5087028	7.2466846	7.351174	7.9557657	7.3350496	7.160844
AC107214.1	8.1520815	8.022415	7.9272327	7.8786473	8.038517	8.295454
LINC01913	3.2154331	2.323176	2.3249614	2.590674	3.6743345	2.3325894
LINC00891	6.10558	6.0288706	6.0469804	6.344274	6.5655384	6.718297
LINC02777	11.487568	11.742565	11.618064	11.45554	11.562449	11.525692
LINC00692	2.3443918	2.323176	2.3249614	2.3226244	2.322125	2.3325894
THAP9-AS1	10.156037	9.29651	9.672792	10.535318	10.541885	10.384701
LRRC37A5P	2.3443918	2.323176	2.3249614	2.3226244	2.322125	2.3325894
AL139352.1	8.593461	9.543563	9.052671	8.525527	8.462452	8.444537
LDC1P	7.855232	7.6998014	7.7750444	7.400685	8.074089	8.780905
AC012615.6	6.90576	6.795142	6.662835	6.6934924	6.536558	6.409137
LUADT1	5.7905946	4.4376636	5.0332127	5.8595653	5.440292	4.9901004
LINC01160	4.927948	4.866078	4.7616215	5.3108015	5.048465	4.8234887
LINC02171	5.653417	5.723966	5.1604414	5.3741264	4.9992247	5.3283195
[truncated: 25,868 more rows]
