# Supplementary material for: Identification of the core genes in Randall’s plaque of kidney stone and immune infiltration with WGCNA network
Source: Front Genet. 2023 Feb 1;14:1048919. doi: 10.3389/fgene.2023.1048919 (PMC9931196; doi:10.3389/fgene.2023.1048919)
Supplement: Supplementary file 4 [file Table1.XLSX]

## Sheet: Sheet1
node_name	Degree	MCC	DMNC	MNC	EPC	BottleNeck	EcCentricity	Closeness	Radiality	Betweenness	Stress	ClusteringCoefficient
COL1A2	12	348	0.45368	12	10.231	23	0.10462	20.45	3.75664	164.457	504	0.4697
COL1A1	12	342	0.43905	12	10.199	2	0.10462	20.45	3.75664	189.594	524	0.45455
COL3A1	10	330	0.51877	10	9.722	1	0.10462	18.4333	3.58228	42.6936	184	0.57778
DCN	10	75	0.40573	9	9.365	6	0.13077	19.5	3.74079	265.302	730	0.37778
P4HA2	10	164	0.52483	8	9.253	4	0.08718	17.6833	3.47133	190.233	534	0.4
FN1	9	22	0.45378	5	8.276	31	0.13077	19.1667	3.75664	458.56	938	0.19444
COL5A1	8	252	0.52483	8	9.26	1	0.08718	16.85	3.45548	15.2111	56	0.64286
LUM	7	145	0.61814	6	8.741	2	0.10462	16.5167	3.48718	69.8222	192	0.61905
MYH11	7	8	0.30898	3	2.902	10	0.07692	8	0.49573	55	56	0.14286
FBN1	6	24	0.42794	6	8.046	2	0.10462	16.8667	3.59814	23.1048	104	0.6
COL5A2	6	240	0.66569	6	8.733	1	0.08718	15.6833	3.40793	3.2	16	0.93333
COL6A1	6	54	0.52304	6	8.223	2	0.10462	16.2667	3.50303	21.3889	84	0.73333
VCAN	4	8	0.37893	4	6.009	2	0.10462	14.8167	3.43963	10.3333	24	0.66667
COL6A2	4	12	0.47366	4	7.038	1	0.08718	14.5167	3.36037	0.4	2	0.83333
TGFB3	4	4	0	1	4.15	6	0.10462	14.9833	3.47133	191.6	446	0
PRNP	4	4	0.30779	2	2.325	3	0.07473	11.3262	2.80559	83.5667	184	0.16667
PPP1R12B	3	3	0.30779	2	2.143	2	0.07692	6	0.42735	16	16	0.33333
MYL9	3	3	0.30779	2	2.102	2	0.07692	6	0.42735	16	16	0.33333
LAMC3	3	3	0.30779	2	2.367	4	0.08718	11.7167	3.04336	95.5333	206	0.33333
CTGF	3	3	0	1	3.537	2	0.10462	14.0333	3.40793	81	150	0
SPARC	3	6	0.46346	3	5.792	1	0.08718	13.6	3.29697	0	0	1
CRTAP	3	6	0.46346	3	6.18	1	0.08718	14.0167	3.34452	0	0	1
ACTG2	3	4	0.30898	3	2.203	1	0.05128	5.66667	0.39316	1	2	0.66667
PRKG1	2	2	0	1	1.418	3	0.04615	2	0.16154	2	2	0
NTN1	2	2	0	1	1.449	3	0.04615	2	0.16154	2	2	0
LAMA2	2	2	0.30779	2	1.872	1	0.07473	9.62619	2.61538	0	0	1
NID1	2	2	0	1	3.275	5	0.10462	13.45	3.39207	139.533	288	0
GPC4	2	2	0.30779	2	4.041	1	0.10462	12.6333	3.24942	0	0	1
COL4A2	2	2	0	1	3.079	2	0.07473	11.8095	2.9958	64	174	0
CAV1	2	2	0	1	2.242	4	0.08718	11.85	3.10676	84.4667	208	0
MAOB	2	2	0	1	1.418	3	0.04615	2	0.16154	2	2	0
CXCL12	2	2	0	1	3.151	3	0.10462	12.9833	3.31282	124	212	0
AGT	2	2	0	1	1.851	2	0.08718	10.15	2.8373	64	108	0
CNN1	2	2	0.30779	2	1.936	1	0.05128	5.16667	0.37607	0	0	1
ACTA2	2	2	0.30779	2	1.941	1	0.05128	5.16667	0.37607	0	0	1
SGCE	1	1	0	1	1.216	1	0.03077	1	0.09231	0	0	0
SGCB	1	1	0	1	1.216	1	0.03077	1	0.09231	0	0	0
TIMP2	1	1	0	1	1.234	1	0.03077	1	0.09231	0	0	0
RECK	1	1	0	1	1.234	1	0.03077	1	0.09231	0	0	0
RGS2	1	1	0	1	1.243	1	0.02308	1.5	0.13846	0	0	0
PPP1R14A	1	1	0	1	1.432	1	0.05128	4	0.2906	0	0	0
PDGFRB	1	1	0	1	1.241	1	0.03077	1	0.09231	0	0	0
PDGFC	1	1	0	1	1.241	1	0.03077	1	0.09231	0	0	0
TPM2	1	1	0	1	1.39	1	0.05128	4	0.2906	0	0	0
MRVI1	1	1	0	1	1.255	1	0.02308	1.5	0.13846	0	0	0
MCAM	1	1	0	1	1.276	1	0.02308	1.5	0.13846	0	0	0
MAP1B	1	1	0	1	1.285	1	0.02308	1.5	0.13846	0	0	0
OGN	1	1	0	1	2.86	1	0.08718	10.8333	2.97995	0	0	0
LMOD1	1	1	0	1	1.591	1	0.05128	4.66667	0.35897	0	0	0
HEYL	1	1	0	1	1.216	1	0.03077	1	0.09231	0	0	0
HEY1	1	1	0	1	1.216	1	0.03077	1	0.09231	0	0	0
RAB23	1	1	0	1	1.215	1	0.03077	1	0.09231	0	0	0
GLI3	1	1	0	1	1.215	1	0.03077	1	0.09231	0	0	0
DAB2	1	1	0	1	1.734	1	0.08718	10.35	2.9641	0	0	0
WWTR1	1	1	0	1	1.745	1	0.08718	9.95	2.9007	0	0	0
ENPP1	1	1	0	1	1.722	1	0.06538	8.7369	2.48858	0	0	0
COL14A1	1	1	0	1	2.874	1	0.07473	11.1429	2.9641	0	0	0
CD248	1	1	0	1	2.65	1	0.10462	12.0667	3.24942	0	0	0
CALD1	1	1	0	1	1.634	1	0.05128	4.66667	0.35897	0	0	0
BCL2	1	1	0	1	1.518	1	0.06538	8.25357	2.29837	0	0	0
AOX1	1	1	0	1	1.261	1	0.02308	1.5	0.13846	0	0	0
AOC3	1	1	0	1	1.241	1	0.02308	1.5	0.13846	0	0	0
EDNRA	1	1	0	1	1.379	1	0.07473	7.88571	2.33007	0	0	0
SPON1	1	1	0	1	1.206	1	0.03077	1	0.09231	0	0	0
ADAMTS1	1	1	0	1	1.206	1	0.03077	1	0.09231	0	0	0
